# Supplementary material for: Catalogue, distribution, taxonomic notes, and conservation of the Western Palearctic endemic hunchback beetles (Tenebrionidae, Misolampus)
Source: Zookeys. 2020 Aug 24;963:81–129. doi: 10.3897/zookeys.963.53500 (PMC7458947; doi:10.3897/zookeys.963.53500)
Supplement: XML Treatment for Misolampus gibbulus [file zookeys.963.53500-treatment1.xml]

<!DOCTYPE tp:taxon-treatment
  PUBLIC "-//TaxonX//DTD Taxonomic Treatment Publishing DTD v0 20100105//EN" "tax-treatment-NSO.dtd">
<tp:taxon-treatment xmlns:tp="http://www.plazi.org/taxpub"><tp:treatment-meta><kwd-group><label>Taxon classification</label><kwd><named-content xmlns:xlink="http://www.w3.org/1999/xlink" content-type="kingdom">Animalia</named-content></kwd><kwd><named-content xmlns:xlink="http://www.w3.org/1999/xlink" content-type="order">Coleoptera</named-content></kwd><kwd><named-content xmlns:xlink="http://www.w3.org/1999/xlink" content-type="family">Tenebrionidae</named-content></kwd></kwd-group><mixed-citation publication-type="journal"><person-group><name><surname>Rosas-Ramos</surname><given-names>Natalia</given-names></name><name><surname>Mas-Peinado</surname><given-names>Paloma</given-names></name><name><surname>Gil-Tapetado</surname><given-names>Diego</given-names></name><name><surname>Recuero</surname><given-names>Ernesto</given-names></name><name><surname>Ruiz</surname><given-names>José L.</given-names></name><name><surname>García-París</surname><given-names>Mario</given-names></name></person-group><article-title>Catalogue, distribution, taxonomic notes, and conservation of the Western Palearctic endemic hunchback beetles (<tp:taxon-name><tp:taxon-name-part taxon-name-part-type="family">Tenebrionidae</tp:taxon-name-part></tp:taxon-name>, <italic><tp:taxon-name><tp:taxon-name-part taxon-name-part-type="genus" reg="Misolampus">Misolampus</tp:taxon-name-part></tp:taxon-name></italic>)</article-title><source>Zookeys</source><day>24</day><month>8</month><year>2020</year><volume>963</volume><fpage>81</fpage><lpage>129</lpage><pub-id pub-id-type="doi">10.3897/zookeys.963.53500</pub-id></mixed-citation></tp:treatment-meta><tp:nomenclature><tp:taxon-name><object-id xmlns:xlink="http://www.w3.org/1999/xlink" content-type="arpha" xlink:type="simple">DE0F63A3-C070-50F4-AB22-B336FBB55932</object-id>
              <tp:taxon-name-part taxon-name-part-type="genus" reg="Misolampus">Misolampus</tp:taxon-name-part>
              <tp:taxon-name-part taxon-name-part-type="species" reg="gibbulus">gibbulus</tp:taxon-name-part>
            </tp:taxon-name><tp:taxon-authority>(Herbst, 1799)</tp:taxon-authority><tp:nomenclature-citation-list><tp:nomenclature-citation><tp:taxon-name>
                  <tp:taxon-name-part taxon-name-part-type="genus" reg="Pimelia">Pimelia</tp:taxon-name-part> <tp:taxon-name-part taxon-name-part-type="species" reg="gibbula">gibbula</tp:taxon-name-part></tp:taxon-name><comment>Herbst, 1799: 51. Terra typica: unknown: “Das vaterland ist mir unbekannt”.</comment></tp:nomenclature-citation><tp:nomenclature-citation><tp:taxon-name>
                  <tp:taxon-name-part taxon-name-part-type="genus" reg="Misolampus">Misolampus</tp:taxon-name-part> <tp:taxon-name-part taxon-name-part-type="species" reg="hoffmannsegii">hoffmannsegii</tp:taxon-name-part></tp:taxon-name><comment>Latreille, 1807: 161. Terra typica: “e Lusitania allatus”. <xref ref-type="bibr" rid="B86">Latreille’s (1807)</xref> species name has been often misspelled. <xref ref-type="bibr" rid="B66">Guérin-Méneville (1829–1838</xref>: 115, pl. 29; 1834: 27) spelled it as: “<tp:taxon-name><tp:taxon-name-part taxon-name-part-type="genus" reg="Misolampus">M.</tp:taxon-name-part> <tp:taxon-name-part taxon-name-part-type="species" reg="hoffmansegii">hoffmansegii</tp:taxon-name-part></tp:taxon-name>” and “<tp:taxon-name><tp:taxon-name-part taxon-name-part-type="genus" reg="Misolampus">M.</tp:taxon-name-part> <tp:taxon-name-part taxon-name-part-type="species" reg="hoffmanseggii">hoffmanseggii</tp:taxon-name-part></tp:taxon-name>”, respectively, <xref ref-type="bibr" rid="B161">Solier (1848</xref>: 185): “<tp:taxon-name><tp:taxon-name-part taxon-name-part-type="genus" reg="Misolampus">M.</tp:taxon-name-part> <tp:taxon-name-part taxon-name-part-type="species" reg="hoffmanseggii">hoffmanseggii</tp:taxon-name-part></tp:taxon-name>”, and <xref ref-type="bibr" rid="B85">Laporte de Castelnau (1850</xref>: 204): “<tp:taxon-name><tp:taxon-name-part taxon-name-part-type="genus" reg="Misolampus">M.</tp:taxon-name-part> <tp:taxon-name-part taxon-name-part-type="species" reg="hoffmansseggii">hoffmansseggii</tp:taxon-name-part></tp:taxon-name>”. Synonymy with <tp:taxon-name><tp:taxon-name-part taxon-name-part-type="genus" reg="Misolampus">M.</tp:taxon-name-part> <tp:taxon-name-part taxon-name-part-type="species" reg="gibbulus">gibbulus</tp:taxon-name-part></tp:taxon-name> proposed by <xref ref-type="bibr" rid="B161">Solier (1848)</xref>.</comment></tp:nomenclature-citation><tp:nomenclature-citation><tp:taxon-name>
                  <tp:taxon-name-part taxon-name-part-type="genus" reg="Misolampus">Misolampus</tp:taxon-name-part> <tp:taxon-name-part taxon-name-part-type="species" reg="gibbulus">gibbulus</tp:taxon-name-part></tp:taxon-name><comment>(Herbst, 1799): <xref ref-type="bibr" rid="B161">Solier 1848</xref>: 185.</comment></tp:nomenclature-citation></tp:nomenclature-citation-list></tp:nomenclature><tp:treatment-sec sec-type="material" id="SECID0EFTAE"><title>Studied material.</title><p>Portugal – Beja: Beja: 1 ex.; Beja, V-1909 (exp. del Museo): 1 ex.; São Martinho das Amoreiras, 200 m, <named-content xmlns:xlink="http://www.w3.org/1999/xlink" content-type="dwc:verbatimCoordinates" xlink:type="simple"><named-content content-type="geo-json" specific-use="{&#34;type&#34;:&#34;Point&#34;,&#34;coordinates&#34;:[-8.465917,37.615944]}" id="NCID0EOTAE" xlink:type="simple">37°36'57.4"N, 08°27'57.3"W</named-content></named-content>, 4-I-2013: 10 exx. – Evora: Evoramonte, 17-X-1992: 1 ex.; Monte São Bento, 353 m, <named-content xmlns:xlink="http://www.w3.org/1999/xlink" content-type="dwc:verbatimCoordinates" xlink:type="simple"><named-content content-type="geo-json" specific-use="{&#34;type&#34;:&#34;Point&#34;,&#34;coordinates&#34;:[-7.936694,38.581758]}" id="NCID0EWTAE" xlink:type="simple">38°34'54.33"N, 7°56'12.10"W</named-content></named-content>, 11-III-2010: 1 ex.; Valverde, 232 m, <named-content xmlns:xlink="http://www.w3.org/1999/xlink" content-type="dwc:verbatimCoordinates" xlink:type="simple"><named-content content-type="geo-json" specific-use="{&#34;type&#34;:&#34;Point&#34;,&#34;coordinates&#34;:[-8.007056,38.527722]}" id="NCID0E5TAE" xlink:type="simple">38°31'39.8"N, 8°00'25.4"W</named-content></named-content>, 4-X-2002: 1 ex.; – Faro: Alferce: 1 ex.; Alferce, V-1909 (Exp. del Museo): 2 exx.; carretera Monchique-Laranjeira [Gil Bordalo], 21-X-1992: 6 exx.; Foia, 742 m, <named-content xmlns:xlink="http://www.w3.org/1999/xlink" content-type="dwc:verbatimCoordinates" xlink:type="simple"><named-content content-type="geo-json" specific-use="{&#34;type&#34;:&#34;Point&#34;,&#34;coordinates&#34;:[-8.598944,37.308167]}" id="NCID0EGUAE" xlink:type="simple">37°18'29.4"N, 08°35'56.2"W</named-content></named-content>, 4-I-2013: 1 ex.; Monchique, 439 m, <named-content xmlns:xlink="http://www.w3.org/1999/xlink" content-type="dwc:verbatimCoordinates" xlink:type="simple"><named-content content-type="geo-json" specific-use="{&#34;type&#34;:&#34;Point&#34;,&#34;coordinates&#34;:[-8.539889,37.361194]}" id="NCID0EOUAE" xlink:type="simple">37°21'40.3"N, 08°32'23.6"W</named-content></named-content>, 4-I-2013: 8 exx.; San Marcos da Serra [São Marcos da Serra]: 2 exx.; San Marcos da Serra [São Marcos da Serra], V-1909 (exp. del Museo): 23 exx.; São Marcos da Serra, 140 m, <named-content xmlns:xlink="http://www.w3.org/1999/xlink" content-type="dwc:verbatimCoordinates" xlink:type="simple"><named-content content-type="geo-json" specific-use="{&#34;type&#34;:&#34;Point&#34;,&#34;coordinates&#34;:[-8.380111,37.350694]}" id="NCID0EWUAE" xlink:type="simple">37°21'02.5"N, 08°22'48.4"W</named-content></named-content>, 3-I-2013: 24 exx.; Sierra de Monchique, V-1909 (exp. del Museo): 1 ex.; Portalegre: Santo Antonio de Alcorrego, 150 m, <named-content xmlns:xlink="http://www.w3.org/1999/xlink" content-type="dwc:verbatimCoordinates" xlink:type="simple"><named-content content-type="geo-json" specific-use="{&#34;type&#34;:&#34;Point&#34;,&#34;coordinates&#34;:[-7.948361,38.983194]}" id="NCID0E5UAE" xlink:type="simple">38°58'59.5"N, 7°56'54.1"W</named-content></named-content>, 18-IV-2013: 6 exx. Spain – Andalucía: Córdoba: Córdoba (Col. del Sr. Pérez Arcas): 2 exx.; Córdoba: 2 exx.; Córdoba, IV-1901 (Escalera leg.): 4 exx.; Córdoba, VI-1909 (Exp. del Museo): 3 exx.; Manueles, 30SUH82, 7-V-1982 (M.A. Alonso Z. leg.): 1 ex.; Huelva: Barranco Riofrío [La Nava], 28-XII-1985: 1 ex.; Cala (C. Bolívar leg.): 15 exx.; Cortegana, Puerto del Corzo (hacia Gil Márquez), 664 m, <named-content xmlns:xlink="http://www.w3.org/1999/xlink" content-type="dwc:verbatimCoordinates" xlink:type="simple"><named-content content-type="geo-json" specific-use="{&#34;type&#34;:&#34;Point&#34;,&#34;coordinates&#34;:[-6.845083,37.882250]}" id="NCID0EGVAE" xlink:type="simple">37°52'56.1"N, 06°50'42.3"W</named-content></named-content>, 3-I-2013: 7 exx.; Patrás, 397 m, <named-content xmlns:xlink="http://www.w3.org/1999/xlink" content-type="dwc:verbatimCoordinates" xlink:type="simple"><named-content content-type="geo-json" specific-use="{&#34;type&#34;:&#34;Point&#34;,&#34;coordinates&#34;:[-6.725222,37.801222]}" id="NCID0EOVAE" xlink:type="simple">37°48'04.4"N, 6°43'30.8"W</named-content></named-content>, 1-V-2004: 3 exx.; Jaén: [3 km al SO de] Aldeaquemada, 25-IV-1992: 3 exx.; Lugar Nuevo, 24-X-1991: 2 exx.; Santa Elena, carretera hacia La Aliseda, 795 m, <named-content xmlns:xlink="http://www.w3.org/1999/xlink" content-type="dwc:verbatimCoordinates" xlink:type="simple"><named-content content-type="geo-json" specific-use="{&#34;type&#34;:&#34;Point&#34;,&#34;coordinates&#34;:[-3.555722,38.348083]}" id="NCID0EWVAE" xlink:type="simple">38°20'53.1"N, 03°33'20.6"W</named-content></named-content>, 28-XII-2010: 14 exx.; Santa Elena, 12-III-1901: 2 exx.; Santa Elena: 2 exx.; Sierra Morena: 1 ex.; Sevilla: Constantina: 1 ex.; – Castilla –La Mancha: Ciudad Real: Almadén (Belbeze leg.): 1 ex.; Navas de Estena: 1 ex.; Pueblo Nuevo del Bullaque, 7-XII-1992: 2 exx.; Puerto Madrona, 20-XI-1992: 8 exx.; Saceruela (Paz leg.): 1 ex.; Solana del Pino: Puerto Madrona, <named-content xmlns:xlink="http://www.w3.org/1999/xlink" content-type="dwc:verbatimCoordinates" xlink:type="simple"><named-content content-type="geo-json" specific-use="{&#34;type&#34;:&#34;Point&#34;,&#34;coordinates&#34;:[-4.059194,38.418694]}" id="NCID0EBWAE" xlink:type="simple">38°25'07.3"N, 4°03'33.1"W</named-content></named-content>, 06-III-2012: 1 ex.; Toledo: Santa Cruz del R. [Retamar] (Paz leg.) (Col. del Sr. Pérez Arcas): 1 ex.; – Castilla y León: Ávila: Candeleda, XI-1933: 1 ex.; 8 km NE Hoyo de Pinares, <named-content xmlns:xlink="http://www.w3.org/1999/xlink" content-type="dwc:verbatimCoordinates" xlink:type="simple"><named-content content-type="geo-json" specific-use="{&#34;type&#34;:&#34;Point&#34;,&#34;coordinates&#34;:[-4.334583,40.527944]}" id="NCID0EJWAE" xlink:type="simple">40°31'40.6"N, 4°20'04.5"W</named-content></named-content>, 1-IV-2013: 2 exx.; Mombeltrán – Navalperal [de Pinares]: 1 ex.; Extremadura: Badajoz: Aljucén (Pacheco leg.): 2 exx.; Cáceres: Alcuéscar: I-1894: 3 exx.; Belvís de Monroy, 373 m, <named-content xmlns:xlink="http://www.w3.org/1999/xlink" content-type="dwc:verbatimCoordinates" xlink:type="simple"><named-content content-type="geo-json" specific-use="{&#34;type&#34;:&#34;Point&#34;,&#34;coordinates&#34;:[-5.616972,39.801333]}" id="NCID0ERWAE" xlink:type="simple">39°48'04.8"N, 5°37'01.1"W</named-content></named-content>, 24-XII-2011: 6 exx.; Castillo de Trevejo, 714 m, <named-content xmlns:xlink="http://www.w3.org/1999/xlink" content-type="dwc:verbatimCoordinates" xlink:type="simple"><named-content content-type="geo-json" specific-use="{&#34;type&#34;:&#34;Point&#34;,&#34;coordinates&#34;:[-6.780250,40.172472]}" id="NCID0EZWAE" xlink:type="simple">40°10'20.9"N, 6°46'48.9"W</named-content></named-content>, 17-IV-2011: 1 ex.; Valdemorales, 420 m, <named-content xmlns:xlink="http://www.w3.org/1999/xlink" content-type="dwc:verbatimCoordinates" xlink:type="simple"><named-content content-type="geo-json" specific-use="{&#34;type&#34;:&#34;Point&#34;,&#34;coordinates&#34;:[-6.066056,39.202250]}" id="NCID0EEXAE" xlink:type="simple">39°12'08.1"N, 06°03'57.8"W</named-content></named-content>, 2-I-2012: 2 exx. Madrid: Brunete (Bolívar leg.): 2 exx.; Cadalso [de los Vidrios] (J. Ardois leg.): 120 exx.; Cadalso de los Vidrios, hacia Almorox, 12-IV-1992: 1 ex.; Cerro de San Pedro, 29-X-2004: 4 exx.; Collado Mediano (C. Bolívar leg.): 1 ex.; Collado Mediano: 13 exx.; Collado Mediano (G. Schramm leg.): 4 exx.; Collado Mediano (Moróder leg.): 5 exx.; Fresnedillas de la Oliva, 941 m, <named-content xmlns:xlink="http://www.w3.org/1999/xlink" content-type="dwc:verbatimCoordinates" xlink:type="simple"><named-content content-type="geo-json" specific-use="{&#34;type&#34;:&#34;Point&#34;,&#34;coordinates&#34;:[-4.170250,40.494047]}" id="NCID0EMXAE" xlink:type="simple">40°29'38.57"N, 4°10'12.90"W</named-content></named-content>, 14-III-2001: 14 exx.; Galapagar (Col. del Sr. Pérez Arcas) (<italic><tp:taxon-name><tp:taxon-name-part taxon-name-part-type="genus" reg="Misolampus">Misolampus</tp:taxon-name-part> <tp:taxon-name-part taxon-name-part-type="species" reg="gibbulus">gibbulus</tp:taxon-name-part></tp:taxon-name></italic> Hbst.): 1 ex.; Manzanares [El Real], 30-III-1928: 1 ex.; Moralzarzal: Cerro del Telégrafo, 23-IV-2017: 1 ex.; Navas del Rey, 2-XII-1990: 2 exx.; Pelayos de la Presa, 799 m, <named-content xmlns:xlink="http://www.w3.org/1999/xlink" content-type="dwc:verbatimCoordinates" xlink:type="simple"><named-content content-type="geo-json" specific-use="{&#34;type&#34;:&#34;Point&#34;,&#34;coordinates&#34;:[-4.359678,40.338722]}" id="NCID0E6XAE" xlink:type="simple">40°20'19.40"N, 4°21'34.84"W</named-content></named-content>, 3-III-2001: 1 ex.; [3 km al S de] Quijorna, 5-II-1992: 1 ex.; Robledo de Chavela: 7 exx.; Santa María de la Alameda (estación), 1-IV-1991: 10 exx.; Sierra de Guadarrama (J. Lauffer leg.): 1 ex.; Torrelodones, 7-XI-1992: 4 exx.; Valdemaqueda, <named-content xmlns:xlink="http://www.w3.org/1999/xlink" content-type="dwc:verbatimCoordinates" xlink:type="simple"><named-content content-type="geo-json" specific-use="{&#34;type&#34;:&#34;Point&#34;,&#34;coordinates&#34;:[-4.283361,40.508333]}" id="NCID0EHYAE" xlink:type="simple">40°30'30.0"N, 4°17'00.1"W</named-content></named-content>, 1-IV-2013: 2 exx.; Valdemorillo, 12-IV-1992: 7 exx.; Villa del Prado (J. Ardois leg.): 105 exx.; Villa del Prado: 4 exx.; Villa del Prado, Encinar del Alberche, 742 m, <named-content xmlns:xlink="http://www.w3.org/1999/xlink" content-type="dwc:verbatimCoordinates" xlink:type="simple"><named-content content-type="geo-json" specific-use="{&#34;type&#34;:&#34;Point&#34;,&#34;coordinates&#34;:[-4.353306,40.291583]}" id="NCID0EPYAE" xlink:type="simple">40°17'29.7"N, 04°21'11.9"W</named-content></named-content>, 4-I-2009: 5 exx.; Villalba: 1 ex.</p></tp:treatment-sec><tp:treatment-sec sec-type="diagnosis" id="SECID0EUYAE"><title>Diagnosis.</title><p>Total length 6.6–12 mm (<xref ref-type="bibr" rid="B137">Reitter 1917</xref>; <xref ref-type="bibr" rid="B41">Español 1949</xref>; <xref ref-type="bibr" rid="B90">López-Pérez 2014a</xref>). Easily recognisable by its general shiny appearance and small size. <italic><tp:taxon-name><tp:taxon-name-part taxon-name-part-type="genus" reg="Misolampus">Misolampus</tp:taxon-name-part> <tp:taxon-name-part taxon-name-part-type="species" reg="gibbulus">gibbulus</tp:taxon-name-part></tp:taxon-name></italic> presents acutely protruding prothoracic anterior angles, strong pronotal punctation, deep, and densely covering most of its surface; elytra with well-marked deeply excavated striae, with large and deep punctation, and shiny interstriae intervals often with additional series of punctures (Fig. <xref ref-type="fig" rid="F1">1A–D</xref>). Female genitalia figured by <xref ref-type="bibr" rid="B119">Palmer (1998)</xref>. The species presents marked variability on the development and depth of the elytral and pronotal sculpture. Pronotal punctation is usually less developed, and elytral striae shallower, not so excavated, in populations of southwestern Portugal (Faro district) (see taxonomic discussion).</p><fig id="F1" position="float" orientation="portrait"><object-id xmlns:xlink="http://www.w3.org/1999/xlink" content-type="doi" xlink:type="simple">10.3897/zookeys.963.53500.figure1</object-id><object-id xmlns:xlink="http://www.w3.org/1999/xlink" content-type="arpha" xlink:type="simple">FD8DA4E2-9B34-54C8-AD90-FC8403A26F63</object-id><label>Figure 1.</label><caption><p>Live specimens and habitat of <italic><tp:taxon-name><tp:taxon-name-part taxon-name-part-type="genus" reg="Misolampus">Misolampus</tp:taxon-name-part> <tp:taxon-name-part taxon-name-part-type="species" reg="gibbulus">gibbulus</tp:taxon-name-part></tp:taxon-name></italic><bold>A–D</bold> live adult specimens of <italic><tp:taxon-name><tp:taxon-name-part taxon-name-part-type="genus" reg="Misolampus">Misolampus</tp:taxon-name-part> <tp:taxon-name-part taxon-name-part-type="species" reg="gibbulus">gibbulus</tp:taxon-name-part></tp:taxon-name></italic> from Portugal (<bold>A</bold> Foia; <bold>B</bold> Monchique; <bold>D</bold> São Martinho das Amoreiras) and Spain (<bold>C</bold> Santa Helena, Jaén); specimens <bold>A</bold>, <bold>B</bold>, and <bold>D</bold> represent the diversity of sculptural patterns in elytra and pronotum within the Faro population, see the contrast with typical specimen <bold>C</bold>; <bold>E, F</bold> typical habitats of <italic><tp:taxon-name><tp:taxon-name-part taxon-name-part-type="genus" reg="Misolampus">M.</tp:taxon-name-part> <tp:taxon-name-part taxon-name-part-type="species" reg="gibbulus">gibbulus</tp:taxon-name-part></tp:taxon-name></italic> in Spain (<bold>E</bold> native <italic><tp:taxon-name><tp:taxon-name-part taxon-name-part-type="genus" reg="Quercus">Quercus</tp:taxon-name-part> <tp:taxon-name-part taxon-name-part-type="species" reg="ilex">ilex</tp:taxon-name-part></tp:taxon-name></italic> and <italic><tp:taxon-name><tp:taxon-name-part taxon-name-part-type="genus" reg="Pinus">Pinus</tp:taxon-name-part></tp:taxon-name></italic> plantations at Robledo del Mazo, Toledo <bold>F</bold><italic><tp:taxon-name><tp:taxon-name-part taxon-name-part-type="genus" reg="Quercus">Q.</tp:taxon-name-part> <tp:taxon-name-part taxon-name-part-type="species" reg="ilex">ilex</tp:taxon-name-part></tp:taxon-name></italic> open forest with <italic><tp:taxon-name><tp:taxon-name-part taxon-name-part-type="genus" reg="Cytisus">Cytisus</tp:taxon-name-part></tp:taxon-name></italic> and <italic><tp:taxon-name><tp:taxon-name-part taxon-name-part-type="genus" reg="Retama">Retama</tp:taxon-name-part></tp:taxon-name></italic> at Puerto de Santa Cruz, Cáceres). Photographs by MGP.</p></caption><graphic xmlns:xlink="http://www.w3.org/1999/xlink" xlink:href="zookeys-963-081-g001.jpg" position="float" orientation="portrait" xlink:type="simple" id="oo_444542.jpg"><uri content-type="original_file" xlink:type="simple">https://binary.pensoft.net/fig/444542</uri></graphic></fig></tp:treatment-sec><tp:treatment-sec sec-type="distribution" id="SECID0EK4AE"><title>Geographic distribution.</title><p>Endemic to Spain and Portugal (<xref ref-type="bibr" rid="B89">Löbl et al. 2008</xref>) (Fig. <xref ref-type="fig" rid="F2">2</xref>). Its general distribution includes most of the southwestern area of the Iberian Peninsula. Published records are however scanty, from central and southern Portugal, and from the Spanish provinces of Cáceres, Ciudad Real, Córdoba, Huelva, Jaén, Madrid and Sevilla (<xref ref-type="bibr" rid="B86">Latreille 1807</xref>; <xref ref-type="bibr" rid="B174">von Heyden 1870</xref>; <xref ref-type="bibr" rid="B124">Paulino de Oliveira 1894</xref>; <xref ref-type="bibr" rid="B137">Reitter 1917</xref>; <xref ref-type="bibr" rid="B88">Lindberg 1933</xref>; <xref ref-type="bibr" rid="B34">De la Fuente 1934–1935</xref>; <xref ref-type="bibr" rid="B41">Español 1949</xref>; <xref ref-type="bibr" rid="B20">Cabral 1983</xref>; <xref ref-type="bibr" rid="B23">Cárdenas Talaverón and Bujalance de Miguel 1985</xref>; <xref ref-type="bibr" rid="B22">Cárdenas 2003</xref>; <xref ref-type="bibr" rid="B64">Grimm and Aistleitner 2009</xref>; <xref ref-type="bibr" rid="B90">López-Pérez 2014a</xref>, <xref ref-type="bibr" rid="B92">2014c</xref>; <xref ref-type="bibr" rid="B19">Bujalance de Miguel 2015</xref>; <xref ref-type="bibr" rid="B6">Barreda 2018</xref>).</p><fig id="F2" position="float" orientation="portrait"><object-id xmlns:xlink="http://www.w3.org/1999/xlink" content-type="doi" xlink:type="simple">10.3897/zookeys.963.53500.figure2</object-id><object-id xmlns:xlink="http://www.w3.org/1999/xlink" content-type="arpha" xlink:type="simple">752571FE-BB1D-5622-B82A-0B323BED4E16</object-id><label>Figure 2.</label><caption><p><bold>A</bold> Geographic distribution of <italic><tp:taxon-name><tp:taxon-name-part taxon-name-part-type="genus" reg="Misolampus">Misolampus</tp:taxon-name-part> <tp:taxon-name-part taxon-name-part-type="species" reg="gibbulus">gibbulus.</tp:taxon-name-part></tp:taxon-name></italic> Map of the Iberian Peninsula depicting the geographic distribution range of the Iberian endemic <italic><tp:taxon-name><tp:taxon-name-part taxon-name-part-type="genus" reg="Misolampus">Misolampus</tp:taxon-name-part> <tp:taxon-name-part taxon-name-part-type="species" reg="gibbulus">gibbulus</tp:taxon-name-part></tp:taxon-name></italic> (orange area). Purple dots correspond to the species’ records, including both recent and old, as well as previously published data <bold>B</bold> potential geographic distribution of <italic><tp:taxon-name><tp:taxon-name-part taxon-name-part-type="genus" reg="Misolampus">Misolampus</tp:taxon-name-part> <tp:taxon-name-part taxon-name-part-type="species" reg="gibbulus">gibbulus</tp:taxon-name-part></tp:taxon-name></italic>: Red indicates areas of high suitability, and blue, areas of low suitability. Species distribution model was generated using MaxEnt v 3.4.1 (<xref ref-type="bibr" rid="B37">Elith et al. 2006</xref>) and the set of WorldClim v 2.0 (<xref ref-type="bibr" rid="B52">Fick and Hijmans 2017</xref>) environmental variables.</p></caption><graphic xmlns:xlink="http://www.w3.org/1999/xlink" xlink:href="zookeys-963-081-g002.jpg" position="float" orientation="portrait" xlink:type="simple" id="oo_444543.jpg"><uri content-type="original_file" xlink:type="simple">https://binary.pensoft.net/fig/444543</uri></graphic></fig><p>Our new records considerably expand the known distribution of <italic><tp:taxon-name><tp:taxon-name-part taxon-name-part-type="genus" reg="Misolampus">M.</tp:taxon-name-part> <tp:taxon-name-part taxon-name-part-type="species" reg="gibbulus">gibbulus</tp:taxon-name-part></tp:taxon-name></italic>. In addition to previously published data, we add new records for the district of Évora and Portalegre in Portugal, and from the provinces of Ávila, Badajoz, and Toledo in Spain; together with numerous localities for some provinces represented by a few records, such as Cáceres, Ciudad Real, and Madrid. With the addition of these records, the distribution of <italic><tp:taxon-name><tp:taxon-name-part taxon-name-part-type="genus" reg="Misolampus">M.</tp:taxon-name-part> <tp:taxon-name-part taxon-name-part-type="species" reg="gibbulus">gibbulus</tp:taxon-name-part></tp:taxon-name></italic> seems to be more or less continuous along the southern slopes of the Sistema Central: from Cáceres and Ávila to Madrid, along both slopes of Montes de Toledo and Sierra Morena, and in a more or less extended area in southern Portugal, from Évora to Serra de Monchique in the Algarve region. The Guadalquivir river basin seems to conform the southeastern distribution limit for the species (Fig. <xref ref-type="fig" rid="F2">2A</xref>). The potential distribution map identifies southwestern Iberia as a high suitable area for the species occurrence, together with some areas where the species does not occur: the Betic Mountain ranges, the Balearic Islands, and northern Africa (Fig. <xref ref-type="fig" rid="F2">2B</xref>).</p></tp:treatment-sec><tp:treatment-sec sec-type="Notes on natural history" id="SECID0EPCAG"><title>Notes on natural history.</title><p><italic><tp:taxon-name><tp:taxon-name-part taxon-name-part-type="genus" reg="Misolampus">Misolampus</tp:taxon-name-part> <tp:taxon-name-part taxon-name-part-type="species" reg="gibbulus">gibbulus</tp:taxon-name-part></tp:taxon-name></italic> is a low altitude species, ranging from 4 to 1278 m a.s.l., although 81% of the populations recorded are located below 800 m of altitude. Geological substrates are very diverse across its distribution area, but mostly siliceous, including sandstones, gneisses, granites, and schists, which generate acid soils (see <xref ref-type="bibr" rid="B172">Vera 2004</xref>; <xref ref-type="bibr" rid="B116">Oliveira and Quesada 2019a</xref>, <xref ref-type="bibr" rid="B117">2019b</xref>). It occupies mainly the meso-Mediterranean thermoclimatic belt and, to a lesser extent, the thermo – (at the southermost portion of its range) and supra-Mediterranean (on a narrow northern strip), with ombrotypes from dry to humid (<xref ref-type="bibr" rid="B139">Rivas-Martínez 1987</xref>; <xref ref-type="bibr" rid="B142">Rivas-Martínez et al. 2002</xref>; <xref ref-type="bibr" rid="B140">Rivas-Martínez 2007</xref>). It is found over an extensive variety of forest and subforestry habitats, including both coniferous (<italic><tp:taxon-name><tp:taxon-name-part taxon-name-part-type="genus" reg="Pinus">Pinus</tp:taxon-name-part></tp:taxon-name></italic> L.) and broadleaved trees (<italic><tp:taxon-name><tp:taxon-name-part taxon-name-part-type="genus" reg="Quercus">Quercus</tp:taxon-name-part></tp:taxon-name></italic> L., <italic><tp:taxon-name><tp:taxon-name-part taxon-name-part-type="genus" reg="Fraxinus">Fraxinus</tp:taxon-name-part></tp:taxon-name></italic> L.), and also dense shrublands of <italic><tp:taxon-name><tp:taxon-name-part taxon-name-part-type="genus" reg="Cistus">Cistus</tp:taxon-name-part></tp:taxon-name></italic> L. (“jarales”), <italic><tp:taxon-name><tp:taxon-name-part taxon-name-part-type="genus" reg="Retama">Retama</tp:taxon-name-part></tp:taxon-name></italic> Raf. and <italic><tp:taxon-name><tp:taxon-name-part taxon-name-part-type="genus" reg="Cytisus">Cytisus</tp:taxon-name-part></tp:taxon-name></italic> Desf. (“retamares”) (Fig. <xref ref-type="fig" rid="F1">1E, F</xref>). The species also occupies areas densely reforested with native and non-native <italic><tp:taxon-name><tp:taxon-name-part taxon-name-part-type="genus" reg="Pinus">Pinus</tp:taxon-name-part></tp:taxon-name></italic> and <italic><tp:taxon-name><tp:taxon-name-part taxon-name-part-type="genus" reg="Eucalyptus">Eucalyptus</tp:taxon-name-part></tp:taxon-name></italic> L’Hér. (<xref ref-type="bibr" rid="B20">Cabral 1983</xref>), as well as open man-modified agroforestry systems (“dehesas” of <italic><tp:taxon-name><tp:taxon-name-part taxon-name-part-type="genus" reg="Quercus">Quercus</tp:taxon-name-part></tp:taxon-name></italic>) and montane agrosystems with olive and chestnuts trees (<italic><tp:taxon-name><tp:taxon-name-part taxon-name-part-type="genus" reg="Olea">Olea</tp:taxon-name-part> <tp:taxon-name-part taxon-name-part-type="species" reg="europaea">europaea</tp:taxon-name-part></tp:taxon-name></italic> L. and <italic><tp:taxon-name><tp:taxon-name-part taxon-name-part-type="genus" reg="Castanea">Castanea</tp:taxon-name-part> <tp:taxon-name-part taxon-name-part-type="species" reg="sativa">sativa</tp:taxon-name-part></tp:taxon-name></italic> Mill.) (see <xref ref-type="bibr" rid="B83">Ladero 1987</xref>; <xref ref-type="bibr" rid="B143">Rivas-Martínez et al. 1987</xref>; <xref ref-type="bibr" rid="B167">Valle 2003</xref>; <xref ref-type="bibr" rid="B31">Costa Tenorio et al. 2005</xref>).</p><p><italic><tp:taxon-name><tp:taxon-name-part taxon-name-part-type="genus" reg="Misolampus">Misolampus</tp:taxon-name-part> <tp:taxon-name-part taxon-name-part-type="species" reg="gibbulus">gibbulus</tp:taxon-name-part></tp:taxon-name></italic> is commonly found under bark or within decomposing dead logs and stumps of pines (mainly of <italic><tp:taxon-name><tp:taxon-name-part taxon-name-part-type="genus" reg="Pinus">Pinus</tp:taxon-name-part> <tp:taxon-name-part taxon-name-part-type="species" reg="pinea">pinea</tp:taxon-name-part></tp:taxon-name></italic> L. and <italic><tp:taxon-name><tp:taxon-name-part taxon-name-part-type="genus" reg="Pinus">Pinus</tp:taxon-name-part> <tp:taxon-name-part taxon-name-part-type="species" reg="sylvestris">sylvestris</tp:taxon-name-part></tp:taxon-name></italic> L.), including reforested areas (especially <italic><tp:taxon-name><tp:taxon-name-part taxon-name-part-type="genus" reg="Pinus">Pinus</tp:taxon-name-part> <tp:taxon-name-part taxon-name-part-type="species" reg="pinaster">pinaster</tp:taxon-name-part></tp:taxon-name></italic> Aiton), where they appear to be particularly common. It is also found in dead or old trunks of perennial or deciduous oaks (<italic><tp:taxon-name><tp:taxon-name-part taxon-name-part-type="genus" reg="Quercus">Quercus</tp:taxon-name-part> <tp:taxon-name-part taxon-name-part-type="species" reg="ilex">ilex</tp:taxon-name-part></tp:taxon-name></italic> L., <italic><tp:taxon-name><tp:taxon-name-part taxon-name-part-type="genus" reg="Quercus">Quercus</tp:taxon-name-part> <tp:taxon-name-part taxon-name-part-type="species" reg="suber">suber</tp:taxon-name-part></tp:taxon-name></italic> L., <italic><tp:taxon-name><tp:taxon-name-part taxon-name-part-type="genus" reg="Quercus">Quercus</tp:taxon-name-part> <tp:taxon-name-part taxon-name-part-type="species" reg="pyrenaica">pyrenaica</tp:taxon-name-part></tp:taxon-name></italic> Willd. and <italic><tp:taxon-name><tp:taxon-name-part taxon-name-part-type="genus" reg="Quercus">Quercus</tp:taxon-name-part> <tp:taxon-name-part taxon-name-part-type="species" reg="faginea">faginea</tp:taxon-name-part></tp:taxon-name></italic> Lam.), under the dry layers that cover roots and thick stems of <italic><tp:taxon-name><tp:taxon-name-part taxon-name-part-type="genus" reg="Cistus">Cistus</tp:taxon-name-part> <tp:taxon-name-part taxon-name-part-type="species" reg="ladanifer">ladanifer</tp:taxon-name-part></tp:taxon-name></italic> L. and <italic><tp:taxon-name><tp:taxon-name-part taxon-name-part-type="genus" reg="Cistus">Cistus</tp:taxon-name-part> <tp:taxon-name-part taxon-name-part-type="species" reg="laurifolius">laurifolius</tp:taxon-name-part></tp:taxon-name></italic> L., and at the base of brooms, mainly <italic><tp:taxon-name><tp:taxon-name-part taxon-name-part-type="genus" reg="Cytisus">Cytisus</tp:taxon-name-part> <tp:taxon-name-part taxon-name-part-type="species" reg="scoparius">scoparius</tp:taxon-name-part></tp:taxon-name></italic> (L.) Link and <italic><tp:taxon-name><tp:taxon-name-part taxon-name-part-type="genus" reg="Retama">Retama</tp:taxon-name-part> <tp:taxon-name-part taxon-name-part-type="species" reg="sphaerocarpa">sphaerocarpa</tp:taxon-name-part></tp:taxon-name></italic> (L.) Boiss. Occasionally found under loose bark or at the base, among decaying wood of standing <italic><tp:taxon-name><tp:taxon-name-part taxon-name-part-type="genus" reg="Eucalyptus">Eucalyptus</tp:taxon-name-part></tp:taxon-name></italic> trees, and also in rotten <italic><tp:taxon-name><tp:taxon-name-part taxon-name-part-type="genus" reg="Eucalyptus">Eucalyptus</tp:taxon-name-part></tp:taxon-name></italic> stumps (<xref ref-type="bibr" rid="B20">Cabral 1983</xref>; <xref ref-type="bibr" rid="B90">López-Pérez 2014a</xref>; pers. obs.). Sometimes found also under stones in open areas, near forest or shrub patches. Almost all these habitat locations are coincident to those described by <xref ref-type="bibr" rid="B90">López-Pérez (2014a)</xref> for the province of Huelva. Its food source is unknown (as in the other species of the genus), although <xref ref-type="bibr" rid="B6">Barreda (2018)</xref> pointed out mistakenly that it is a moss eater (quoting <xref ref-type="bibr" rid="B41">Español 1949</xref> and <xref ref-type="bibr" rid="B19">Bujalance de Miguel 2015</xref>); nevertheless, <xref ref-type="bibr" rid="B44">Español (1954b)</xref> commented that the species of <italic><tp:taxon-name><tp:taxon-name-part taxon-name-part-type="genus" reg="Misolampus">Misolampus</tp:taxon-name-part></tp:taxon-name></italic> are saprophagous, without further specification.</p><p><italic><tp:taxon-name><tp:taxon-name-part taxon-name-part-type="genus" reg="Misolampus">Misolampus</tp:taxon-name-part> <tp:taxon-name-part taxon-name-part-type="species" reg="gibbulus">gibbulus</tp:taxon-name-part></tp:taxon-name></italic> has been found in microsympatry with <italic><tp:taxon-name><tp:taxon-name-part taxon-name-part-type="genus" reg="Misolampus">M.</tp:taxon-name-part> <tp:taxon-name-part taxon-name-part-type="species" reg="scabricollis">scabricollis</tp:taxon-name-part></tp:taxon-name></italic> along western Sierra Morena (Huelva), northern Extremadura (Cáceres), Montes de Toledo (Toledo) (Fig. <xref ref-type="fig" rid="F1">1E</xref>), and southern slopes of the Sistema Central (Madrid, Ávila, Toledo), and with <italic><tp:taxon-name><tp:taxon-name-part taxon-name-part-type="genus" reg="Misolampus">M.</tp:taxon-name-part> <tp:taxon-name-part taxon-name-part-type="species" reg="subglaber">subglaber</tp:taxon-name-part></tp:taxon-name></italic> at the eastern end of Sierra Morena (Jaén) (pers. obs.). Adults can be found across most of the year (<xref ref-type="bibr" rid="B23">Cárdenas Talaverón and Bujalance de Miguel 1985</xref>; <xref ref-type="bibr" rid="B90">López-Pérez 2014a</xref>; <xref ref-type="bibr" rid="B6">Barreda 2018</xref>) but according to our observations they are more easily encountered during the wetter months (October to May).</p></tp:treatment-sec><ref-list><ref id="B86"><mixed-citation xmlns:xlink="http://www.w3.org/1999/xlink" xlink:type="simple"><person-group><name name-style="western"><surname>Latreille</surname><given-names>PA</given-names></name></person-group> (<year>1807</year>) <source>Genera crustaceorum et insectorum secundum ordinem naturalem in familias disposita, iconibus exemplisque plurimis explicita. Tomus secundus.</source><publisher-name>Amand Koenig</publisher-name>, <publisher-loc>Parisiis et Argentoratii</publisher-loc>, <size units="page">280 pp</size>. <ext-link xlink:type="simple" ext-link-type="doi" xlink:href="10.5962/bhl.title.65741">https://doi.org/10.5962/bhl.title.65741</ext-link></mixed-citation></ref><ref id="B66"><mixed-citation xmlns:xlink="http://www.w3.org/1999/xlink" xlink:type="simple"><person-group><name name-style="western"><surname>Guérin-Méneville</surname><given-names>FÉ</given-names></name></person-group> (<year>1829–1838</year>) Iconographie du Règne-Animal de G. Cuvier: ou Représentation d’après nature de l’une des espèces les plus remarquables et souvent non encore figurées, de chaque genre d’animaux. Insectes. Baillière, Paris. [pl. 29] <ext-link xlink:type="simple" ext-link-type="doi" xlink:href="10.5962/bhl.title.6255">https://doi.org/10.5962/bhl.title.6255</ext-link></mixed-citation></ref><ref id="B161"><mixed-citation xmlns:xlink="http://www.w3.org/1999/xlink" xlink:type="simple"><person-group><name name-style="western"><surname>Solier</surname><given-names>AJJ</given-names></name></person-group> (<year>1848</year>) <article-title>Essai sur les Collaptérides. 14<sup>e</sup> Tribu – Blapsites.</article-title><source>Studi Entomologici</source><volume>1</volume>: <fpage>149</fpage>–<lpage>370</lpage>. [pls. 6–12] <ext-link xlink:type="simple" ext-link-type="uri" xlink:href="https://www.biodiversitylibrary.org/page/40161343">https://www.biodiversitylibrary.org/page/40161343</ext-link></mixed-citation></ref><ref id="B85"><mixed-citation xmlns:xlink="http://www.w3.org/1999/xlink" xlink:type="simple"><person-group><name name-style="western"><surname>Laporte de Castelnau</surname><given-names>FL</given-names></name></person-group> (<year>1850</year>) <source>Historie Naturelle des Insectes Coléoptères. Tome II. Premiére Partie.</source><publisher-name>Société Bibliophile</publisher-name>, <publisher-loc>Paris</publisher-loc>, <size units="page">272 pp</size>. <ext-link xlink:type="simple" ext-link-type="uri" xlink:href="https://www.biodiversitylibrary.org/page/25574301">https://www.biodiversitylibrary.org/page/25574301</ext-link></mixed-citation></ref><ref id="B137"><mixed-citation xmlns:xlink="http://www.w3.org/1999/xlink" xlink:type="simple"><person-group><name name-style="western"><surname>Reitter</surname><given-names>E</given-names></name></person-group> (<year>1917</year>) <article-title>Bestimmungstabelle der <tp:taxon-name>Cossyphini</tp:taxon-name> und <tp:taxon-name>Misolampini</tp:taxon-name>. (Tribus der <tp:taxon-name><tp:taxon-name-part taxon-name-part-type="family">Tenebrionidae</tp:taxon-name-part></tp:taxon-name>).</article-title><source>Wiener Entomologische Zeitung</source><volume>36</volume>(<issue>6–7</issue>): <fpage>129</fpage>–<lpage>150</lpage>. <ext-link xlink:type="simple" ext-link-type="doi" xlink:href="10.5962/bhl.part.12929">https://doi.org/10.5962/bhl.part.12929</ext-link></mixed-citation></ref><ref id="B41"><mixed-citation xmlns:xlink="http://www.w3.org/1999/xlink" xlink:type="simple"><person-group><name name-style="western"><surname>Español</surname><given-names>F</given-names></name></person-group> (<year>1949</year>) <article-title>Datos para el conocimiento de los tenebriónidos del Mediterráneo Occidental. VI. El género <italic><tp:taxon-name><tp:taxon-name-part taxon-name-part-type="genus">Misolampus</tp:taxon-name-part></tp:taxon-name></italic> Latr. en España y Baleares.</article-title><source>Graellsia</source><volume>7</volume>: <fpage>1</fpage>–<lpage>7</lpage>.</mixed-citation></ref><ref id="B90"><mixed-citation xmlns:xlink="http://www.w3.org/1999/xlink" xlink:type="simple"><person-group><name name-style="western"><surname>López-Pérez</surname><given-names>JJ</given-names></name></person-group> (<year>2014a</year>) <article-title>Corología del género <italic><tp:taxon-name><tp:taxon-name-part taxon-name-part-type="genus">Misolampus</tp:taxon-name-part></tp:taxon-name></italic> Latreille, 1807. (Col. <tp:taxon-name><tp:taxon-name-part taxon-name-part-type="family">Tenebrionidae</tp:taxon-name-part></tp:taxon-name>, <tp:taxon-name><tp:taxon-name-part taxon-name-part-type="subfamily">Tenebrioninae</tp:taxon-name-part></tp:taxon-name>) de la provincia de Huelva (S.O. de Andalucía, España).</article-title><source>Arquivos Entomolóxicos</source><volume>10</volume>: <fpage>229</fpage>–<lpage>234</lpage>.</mixed-citation></ref><ref id="B119"><mixed-citation xmlns:xlink="http://www.w3.org/1999/xlink" xlink:type="simple"><person-group><name name-style="western"><surname>Palmer</surname><given-names>M</given-names></name></person-group> (<year>1998</year>) <article-title>Phylogeny of the genus <italic><tp:taxon-name><tp:taxon-name-part taxon-name-part-type="genus">Misolampus</tp:taxon-name-part></tp:taxon-name></italic> (<tp:taxon-name><tp:taxon-name-part taxon-name-part-type="order">Coleoptera</tp:taxon-name-part></tp:taxon-name>: <tp:taxon-name><tp:taxon-name-part taxon-name-part-type="family">Tenebrionidae</tp:taxon-name-part></tp:taxon-name>).</article-title><source>Bolleti de la Societat d’ Història Natural de les Balears</source><volume>41</volume>: <fpage>139</fpage>–<lpage>151</lpage>.</mixed-citation></ref><ref id="B89"><mixed-citation xmlns:xlink="http://www.w3.org/1999/xlink" xlink:type="simple"><person-group><name name-style="western"><surname>Löbl</surname><given-names>I</given-names></name><name name-style="western"><surname>Merkl</surname><given-names>O</given-names></name><name name-style="western"><surname>Ando</surname><given-names>K</given-names></name><name name-style="western"><surname>Bouchard</surname><given-names>P</given-names></name><name name-style="western"><surname>Lillig</surname><given-names>M</given-names></name><name name-style="western"><surname>Masomuto</surname><given-names>K</given-names></name><name name-style="western"><surname>Schawaller</surname><given-names>W</given-names></name></person-group> (<year>2008</year>) <article-title>Subfamily <tp:taxon-name><tp:taxon-name-part taxon-name-part-type="subfamily">Stenochiinae</tp:taxon-name-part></tp:taxon-name> Kirby, 1837.</article-title> In: <person-group><name name-style="western"><surname>Löbl</surname><given-names>I</given-names></name><name name-style="western"><surname>Smetana</surname><given-names>A</given-names></name></person-group> (<role>Eds</role>) <issue-title>Catalogue of Palaearctic Coleoptera.</issue-title><source>Volume 5. <tp:taxon-name><tp:taxon-name-part taxon-name-part-type="superfamily">Tenebrionoidea</tp:taxon-name-part></tp:taxon-name>. Apollo Books, Stenstrup</source>, <fpage>339</fpage>–<lpage>352</lpage>.</mixed-citation></ref><ref id="B37"><mixed-citation xmlns:xlink="http://www.w3.org/1999/xlink" xlink:type="simple"><person-group><name name-style="western"><surname>Elith</surname><given-names>J</given-names></name><name name-style="western"><surname>Graham</surname><given-names>CH</given-names></name><name name-style="western"><surname>Anderson</surname><given-names>RP</given-names></name><name name-style="western"><surname>Dudík</surname><given-names>M</given-names></name><name name-style="western"><surname>Ferrier</surname><given-names>S</given-names></name><name name-style="western"><surname>Guisan</surname><given-names>A</given-names></name><name name-style="western"><surname>Hijmans</surname><given-names>RJ</given-names></name><name name-style="western"><surname>Huettmann</surname><given-names>F</given-names></name><name name-style="western"><surname>Leathwick</surname><given-names>JR</given-names></name><name name-style="western"><surname>Lehmann</surname><given-names>A</given-names></name><name name-style="western"><surname>Li</surname><given-names>J</given-names></name><name name-style="western"><surname>Lohmann</surname><given-names>LG</given-names></name><name name-style="western"><surname>Loiselle</surname><given-names>BA</given-names></name><name name-style="western"><surname>Manion</surname><given-names>G</given-names></name><name name-style="western"><surname>Moritz</surname><given-names>C</given-names></name><name name-style="western"><surname>Nakamura</surname><given-names>M</given-names></name><name name-style="western"><surname>Nakazawa</surname><given-names>Y</given-names></name><name name-style="western"><surname>Overton</surname><given-names>JMcCM</given-names></name><name name-style="western"><surname>Peterson</surname><given-names>AT</given-names></name><name name-style="western"><surname>Phillips</surname><given-names>SJ</given-names></name><name name-style="western"><surname>Richardson</surname><given-names>K</given-names></name><name name-style="western"><surname>Scachetti‐Pereira</surname><given-names>R</given-names></name><name name-style="western"><surname>Schapire</surname><given-names>RE</given-names></name><name name-style="western"><surname>Soberón</surname><given-names>J</given-names></name><name name-style="western"><surname>Williams</surname><given-names>S</given-names></name><name name-style="western"><surname>Wisz</surname><given-names>MS</given-names></name><name name-style="western"><surname>Zimmermann</surname><given-names>NE</given-names></name></person-group> (<year>2006</year>) <article-title>Novel methods improve prediction of species’ distributions from occurrence data.</article-title><source>Ecography</source><volume>29</volume>: <fpage>129</fpage>–<lpage>151</lpage>. <ext-link xlink:type="simple" ext-link-type="doi" xlink:href="10.1111/j.2006.0906-7590.04596.x">https://doi.org/10.1111/j.2006.0906-7590.04596.x</ext-link></mixed-citation></ref><ref id="B52"><mixed-citation xmlns:xlink="http://www.w3.org/1999/xlink" xlink:type="simple"><person-group><name name-style="western"><surname>Fick</surname><given-names>SE</given-names></name><name name-style="western"><surname>Hijmans</surname><given-names>RJ</given-names></name></person-group> (<year>2017</year>) <article-title>WorldClim 2: new 1‐km spatial resolution climate surfaces for global land areas.</article-title><source>International Journal of Climatology,</source><volume>37</volume>(<issue>12</issue>): <fpage>4302</fpage>–<lpage>4315</lpage>. <ext-link xlink:type="simple" ext-link-type="doi" xlink:href="10.1002/joc.5086">https://doi.org/10.1002/joc.5086</ext-link></mixed-citation></ref><ref id="B174"><mixed-citation xmlns:xlink="http://www.w3.org/1999/xlink" xlink:type="simple"><person-group><name name-style="western"><surname>von Heyden</surname><given-names>L</given-names></name></person-group> (<year>1870</year>) <source>Entomologische reise nach dem südlichen Spanien, der Sierra de Guadarrama und Sierra Morena, Portugal und den Cantabrischen Gebirgen, mit Bescreibungen der neuen Arten. Herausgegeben von dem entomologischen Vereine.</source><publisher-name>Nicolai’sche Verlagsbuchhandlung</publisher-name>, <publisher-loc>Berlin</publisher-loc>, <size units="page">175 pp</size>. <ext-link xlink:type="simple" ext-link-type="uri" xlink:href="https://babel.hathitrust.org/cgi/pt?id=uc1.b3371581%26view=1up%26seq=6">https://babel.hathitrust.org/cgi/pt?id=uc1.b3371581&amp;view=1up&amp;seq=6</ext-link></mixed-citation></ref><ref id="B124"><mixed-citation xmlns:xlink="http://www.w3.org/1999/xlink" xlink:type="simple"><person-group><name name-style="western"><surname>Paulino de Oliveira</surname><given-names>M</given-names></name></person-group> (<year>1894</year>) <source>Catalogue des Insectes du Portugal. Coléoptères.</source><publisher-name>Imprensa da Universidade</publisher-name>, <publisher-loc>Coimbra</publisher-loc>, <size units="page">393 pp</size>. <ext-link xlink:type="simple" ext-link-type="uri" xlink:href="https://www.biodiversitylibrary.org/page/57810657">https://www.biodiversitylibrary.org/page/57810657</ext-link></mixed-citation></ref><ref id="B88"><mixed-citation xmlns:xlink="http://www.w3.org/1999/xlink" xlink:type="simple"><person-group><name name-style="western"><surname>Lindberg</surname><given-names>H</given-names></name></person-group> (<year>1933</year>) <article-title>Inventa entomologica, itineris Hispanici et Maroccani, quod a. 1926 fecerunt Harald et Håkan Lindberg.</article-title><source>Commentationes Biologicae, Societas Scientiarum Fennica</source><volume>4</volume>(<issue>5</issue>): <fpage>1</fpage>–<lpage>31</lpage>. [1 pl]</mixed-citation></ref><ref id="B34"><mixed-citation xmlns:xlink="http://www.w3.org/1999/xlink" xlink:type="simple"><person-group><name name-style="western"><surname>De La Fuente</surname><given-names>JM</given-names></name></person-group> (<year>1934–1935</year>) <article-title>Fam. <tp:taxon-name><tp:taxon-name-part taxon-name-part-type="family">Tenebrionidae</tp:taxon-name-part></tp:taxon-name>.</article-title> In: <institution xlink:type="simple">Catálogo sistemático-geográfico de los Coleópteros observados en la península ibérica, Pirineos propiamente dichos y Baleares (continuación) </institution> (<role>Ed.</role>) <issue-title>.</issue-title><source>Boletín de la Sociedad entomológica de España 17[1934]: 17–32, 61–76, 99–114; 18[1935]: 17–32, 53–68</source>, <fpage>101</fpage>–<lpage>116</lpage>.</mixed-citation></ref><ref id="B20"><mixed-citation xmlns:xlink="http://www.w3.org/1999/xlink" xlink:type="simple"><person-group><name name-style="western"><surname>Cabral</surname><given-names>MT</given-names></name></person-group> (<year>1983</year>) Contribuição para o estudo da biodegradação das toiças de <italic><tp:taxon-name><tp:taxon-name-part taxon-name-part-type="genus">Eucalyptus</tp:taxon-name-part> <tp:taxon-name-part taxon-name-part-type="species">globulus</tp:taxon-name-part></tp:taxon-name></italic> Labill. Doctoral dissertation. Instituto Superior de Agronomia, Lisboa.</mixed-citation></ref><ref id="B23"><mixed-citation xmlns:xlink="http://www.w3.org/1999/xlink" xlink:type="simple"><person-group><name name-style="western"><surname>Cárdenas Talaverón</surname><given-names>AM</given-names></name><name name-style="western"><surname>Bujalance De Miguel</surname><given-names>JL</given-names></name></person-group> (<year>1985</year>) <article-title>Sobre los tenebriónidos (Col.: <tp:taxon-name><tp:taxon-name-part taxon-name-part-type="family">Tenebrionidae</tp:taxon-name-part></tp:taxon-name>) de los alrededores del embalse del Bembezar (Sierra Morena de Córdoba).</article-title><source>Boletim da Sociedade Portuguesa de Entomología, Actas II Congresso Ibérico de Entomología</source><volume>3</volume>: <fpage>497</fpage>–<lpage>506</lpage>.</mixed-citation></ref><ref id="B22"><mixed-citation xmlns:xlink="http://www.w3.org/1999/xlink" xlink:type="simple"><person-group><name name-style="western"><surname>Cárdenas</surname><given-names>AM</given-names></name></person-group> (<year>2003</year>) Ciencia y restauración del río Guadiamar. PICOVER 1988–2002. Corredor verde del Guadiamar. Caracterización y seguimiento de la fauna de Coleópteros edáficos del Corredor Verde (cuenca del río Guadiamar). Consejería de Medio Ambiente, Junta de Andalucía, Sevilla, 406–414.</mixed-citation></ref><ref id="B64"><mixed-citation xmlns:xlink="http://www.w3.org/1999/xlink" xlink:type="simple"><person-group><name name-style="western"><surname>Grimm</surname><given-names>R</given-names></name><name name-style="western"><surname>Aistleitner</surname><given-names>E</given-names></name></person-group> (<year>2009</year>) Fragmenta entomofaunistica XVI 1 Schwarzkäfer von der Iberischen Halbinsel (<tp:taxon-name><tp:taxon-name-part taxon-name-part-type="order">Coleoptera</tp:taxon-name-part></tp:taxon-name>, <tp:taxon-name><tp:taxon-name-part taxon-name-part-type="family">Tenebrionidae</tp:taxon-name-part></tp:taxon-name>). Nachrichtenblatt der Bayerischen Entomologen 58(3/4): 66–77.</mixed-citation></ref><ref id="B92"><mixed-citation xmlns:xlink="http://www.w3.org/1999/xlink" xlink:type="simple"><person-group><name name-style="western"><surname>López-Pérez</surname><given-names>JJ</given-names></name></person-group> (<year>2014c</year>) <article-title>Contribución al conocimiento de los coleópteros (<tp:taxon-name><tp:taxon-name-part taxon-name-part-type="order">Coleoptera</tp:taxon-name-part></tp:taxon-name>) de Huelva III – Los <tp:taxon-name>Puntales</tp:taxon-name>, Paraje Natural de Marismas del Odiel (S.O. de Andalucía, España).</article-title><source>Arquivos Entomolóxicos</source><volume>12</volume>: <fpage>37</fpage>–<lpage>52</lpage>.</mixed-citation></ref><ref id="B19"><mixed-citation xmlns:xlink="http://www.w3.org/1999/xlink" xlink:type="simple"><person-group><name name-style="western"><surname>Bujalance De Miguel</surname><given-names>JL</given-names></name></person-group> (<year>2015</year>) <source>Estudio taxonómico y ecológico de los <tp:taxon-name><tp:taxon-name-part taxon-name-part-type="family">Tenebrionidae</tp:taxon-name-part></tp:taxon-name> (coleoptera) del suroeste de la península ibérica: “El caso del rio Guadiamar y de Doñana”. Doctoral dissertation.</source><publisher-name>Universidad De Córdoba</publisher-name>, <publisher-loc>Facultad de Ciencias, Departamento de Zoología. Córdoba</publisher-loc>, <size units="page">180 pp</size>.</mixed-citation></ref><ref id="B6"><mixed-citation xmlns:xlink="http://www.w3.org/1999/xlink" xlink:type="simple"><person-group><name name-style="western"><surname>Barreda</surname><given-names>JM</given-names></name></person-group> (<year>2018</year>) <article-title>Nuevos datos para la fauna de tenebriónidos en Andalucía (España) (<tp:taxon-name><tp:taxon-name-part taxon-name-part-type="order">Coleoptera</tp:taxon-name-part></tp:taxon-name>, <tp:taxon-name><tp:taxon-name-part taxon-name-part-type="family">Tenebrionidae</tp:taxon-name-part></tp:taxon-name>).</article-title><source>Boletín de la Asociación española de Entomología</source><volume>42</volume>(<issue>3–4</issue>): <fpage>237</fpage>–<lpage>257</lpage>. <ext-link xlink:type="simple" ext-link-type="uri" xlink:href="http://www.entomologica.es/index.php?d=publicaciones%26num=73%26w=1738%26ft=1">http://www.entomologica.es/index.php?d=publicaciones&amp;num=73&amp;w=1738&amp;ft=1</ext-link></mixed-citation></ref><ref id="B172"><mixed-citation xmlns:xlink="http://www.w3.org/1999/xlink" xlink:type="simple"><person-group><name name-style="western"><surname>Vera</surname><given-names>JA</given-names></name></person-group> (<year>2004</year>) <source>Geología de España.</source><publisher-name>Sociedad Geológica de España-Instituto Geológico y Minero de España</publisher-name>, <publisher-loc>Madrid</publisher-loc>, <size units="page">890 pp</size>. [2 maps]</mixed-citation></ref><ref id="B116"><mixed-citation xmlns:xlink="http://www.w3.org/1999/xlink" xlink:type="simple"><person-group><name name-style="western"><surname>Oliveira</surname><given-names>JT</given-names></name><name name-style="western"><surname>Quesada</surname><given-names>C</given-names></name></person-group> (<year>2019a</year>) The Geology of Iberia: A Geodynamic Approach: Volume2: The Variscan Cycle. Springer International Publishing, 542 pp. <ext-link xlink:type="simple" ext-link-type="doi" xlink:href="10.1007/978-3-030-10519-8">https://doi.org/10.1007/978-3-030-10519-8</ext-link></mixed-citation></ref><ref id="B117"><mixed-citation xmlns:xlink="http://www.w3.org/1999/xlink" xlink:type="simple"><person-group><name name-style="western"><surname>Oliveira</surname><given-names>JT</given-names></name><name name-style="western"><surname>Quesada</surname><given-names>C</given-names></name></person-group> (<year>2019b</year>) The Geology of Iberia: A Geodynamic Approach: Volume 3: The Alpine Cycle. Springer International Publishing, 566 pp. <ext-link xlink:type="simple" ext-link-type="doi" xlink:href="10.1007/978-3-030-11295-0">https://doi.org/10.1007/978-3-030-11295-0</ext-link></mixed-citation></ref><ref id="B139"><mixed-citation xmlns:xlink="http://www.w3.org/1999/xlink" xlink:type="simple"><person-group><name name-style="western"><surname>Rivas-Martínez</surname><given-names>S</given-names></name></person-group> (<year>1987</year>) <source>Memoria del mapa de las series de vegetación de España 1:400 000.</source><publisher-name>ICONA</publisher-name>, <publisher-loc>Madrid</publisher-loc>, <size units="page">268 pp</size>.</mixed-citation></ref><ref id="B142"><mixed-citation xmlns:xlink="http://www.w3.org/1999/xlink" xlink:type="simple"><person-group><name name-style="western"><surname>Rivas-Martínez</surname><given-names>S</given-names></name><name name-style="western"><surname>Díaz</surname><given-names>TE</given-names></name><name name-style="western"><surname>Fernández-González</surname><given-names>F</given-names></name><name name-style="western"><surname>Izco</surname><given-names>J</given-names></name><name name-style="western"><surname>Loidi</surname><given-names>J</given-names></name><name name-style="western"><surname>Lousa</surname><given-names>M</given-names></name><name name-style="western"><surname>Penas</surname><given-names>A</given-names></name></person-group> (<year>2002</year>) <article-title>Vascular plant communities of Spain and Portugal. Addenda to the syntaxonomical checklist of 2001. Part I.</article-title><source>Itinera Geobotanica</source><volume>15</volume>: <fpage>5</fpage>–<lpage>432</lpage>.</mixed-citation></ref><ref id="B140"><mixed-citation xmlns:xlink="http://www.w3.org/1999/xlink" xlink:type="simple"><person-group><name name-style="western"><surname>Rivas-Martínez</surname><given-names>S</given-names></name></person-group> (<year>2007</year>) <article-title>Mapa de series, geoseries y geopermaseries de vegetación de España [Memoria del Mapa de Vegetación Potencial de España. Parte I].</article-title><source>Itinera Geobotánica</source><volume>17</volume>(<issue>1</issue>): <fpage>1</fpage>–<lpage>436</lpage>.</mixed-citation></ref><ref id="B83"><mixed-citation xmlns:xlink="http://www.w3.org/1999/xlink" xlink:type="simple"><person-group><name name-style="western"><surname>Ladero</surname><given-names>M</given-names></name></person-group> (<year>1987</year>) <article-title>La España Luso-Extremadurense.</article-title> In: <person-group><name name-style="western"><surname>Peinado Lorca</surname><given-names>M</given-names></name><name name-style="western"><surname>Rivas-Martínez</surname><given-names>S</given-names></name></person-group> (<role>Eds</role>) <issue-title>La vegetación de España.</issue-title><source>Servicio de Publicaciones, Universidad de Alcalá de Henares, San Fernando de Henares, Madrid</source>, <fpage>453</fpage>–<lpage>486</lpage>.</mixed-citation></ref><ref id="B143"><mixed-citation xmlns:xlink="http://www.w3.org/1999/xlink" xlink:type="simple"><person-group><name name-style="western"><surname>Rivas-Martínez</surname><given-names>S</given-names></name><name name-style="western"><surname>Fernández-González</surname><given-names>F</given-names></name><name name-style="western"><surname>Sánchez Mata</surname><given-names>D</given-names></name></person-group> (<year>1987</year>) <article-title>El Sistema Central español: de la Sierra de Ayllón a Serra da Estrela.</article-title> In: <person-group><name name-style="western"><surname>Peinado Lorca</surname><given-names>M</given-names></name><name name-style="western"><surname>Rivas-Martínez</surname><given-names>S</given-names></name></person-group> (<role>Eds</role>) <issue-title>La vegetación de España.</issue-title><source>Servicio de Publicaciones, Universidad de Alcalá de Henares, San Fernando de Henares (Madrid)</source>, <fpage>419</fpage>–<lpage>452</lpage>.</mixed-citation></ref><ref id="B167"><mixed-citation xmlns:xlink="http://www.w3.org/1999/xlink" xlink:type="simple"><person-group><name name-style="western"><surname>Valle</surname><given-names>F</given-names></name></person-group> (<year>2003</year>) <source>Mapa de Series de Vegetación de Andalucía. Ed. Rueda S.</source><publisher-name>L.</publisher-name>, <publisher-loc>Madrid</publisher-loc>, <size units="page">131 pp</size>. [1 map]</mixed-citation></ref><ref id="B31"><mixed-citation xmlns:xlink="http://www.w3.org/1999/xlink" xlink:type="simple"><person-group><name name-style="western"><surname>Costa Tenorio</surname><given-names>M</given-names></name><name name-style="western"><surname>Morla Juaristi</surname><given-names>C</given-names></name><name name-style="western"><surname>Saínz Ollero</surname><given-names>H</given-names></name></person-group> (<year>2005</year>) <source>Los bosques ibéricos. Una interpretación geobotánica. 4<sup>a</sup> Ed. Revisada. Ed.</source><publisher-name>Planeta</publisher-name>, <publisher-loc>Barcelona</publisher-loc>, <size units="page">597 pp</size>.</mixed-citation></ref><ref id="B44"><mixed-citation xmlns:xlink="http://www.w3.org/1999/xlink" xlink:type="simple"><person-group><name name-style="western"><surname>Español</surname><given-names>F</given-names></name></person-group> (<year>1954b</year>) <article-title>Coleópteros de Sierra Nevada. <tp:taxon-name><tp:taxon-name-part taxon-name-part-type="family">Tenebrionidae</tp:taxon-name-part></tp:taxon-name>.</article-title><source>Archivos del Instituto de Aclimatación de Almería</source><volume>2</volume>: <fpage>111</fpage>–<lpage>122</lpage>.</mixed-citation></ref></ref-list></tp:taxon-treatment>
