# Supplementary material for: Catalogue, distribution, taxonomic notes, and conservation of the Western Palearctic endemic hunchback beetles (Tenebrionidae, Misolampus)
Source: Zookeys. 2020 Aug 24;963:81–129. doi: 10.3897/zookeys.963.53500 (PMC7458947; doi:10.3897/zookeys.963.53500)
Supplement: XML Treatment for Misolampus goudotii [file zookeys.963.53500-treatment2.xml]

<!DOCTYPE tp:taxon-treatment
  PUBLIC "-//TaxonX//DTD Taxonomic Treatment Publishing DTD v0 20100105//EN" "tax-treatment-NSO.dtd">
<tp:taxon-treatment xmlns:tp="http://www.plazi.org/taxpub"><tp:treatment-meta><kwd-group><label>Taxon classification</label><kwd><named-content xmlns:xlink="http://www.w3.org/1999/xlink" content-type="kingdom">Animalia</named-content></kwd><kwd><named-content xmlns:xlink="http://www.w3.org/1999/xlink" content-type="order">Coleoptera</named-content></kwd><kwd><named-content xmlns:xlink="http://www.w3.org/1999/xlink" content-type="family">Tenebrionidae</named-content></kwd></kwd-group><mixed-citation publication-type="journal"><person-group><name><surname>Rosas-Ramos</surname><given-names>Natalia</given-names></name><name><surname>Mas-Peinado</surname><given-names>Paloma</given-names></name><name><surname>Gil-Tapetado</surname><given-names>Diego</given-names></name><name><surname>Recuero</surname><given-names>Ernesto</given-names></name><name><surname>Ruiz</surname><given-names>José L.</given-names></name><name><surname>García-París</surname><given-names>Mario</given-names></name></person-group><article-title>Catalogue, distribution, taxonomic notes, and conservation of the Western Palearctic endemic hunchback beetles (<tp:taxon-name><tp:taxon-name-part taxon-name-part-type="family">Tenebrionidae</tp:taxon-name-part></tp:taxon-name>, <italic><tp:taxon-name><tp:taxon-name-part taxon-name-part-type="genus" reg="Misolampus">Misolampus</tp:taxon-name-part></tp:taxon-name></italic>)</article-title><source>Zookeys</source><day>24</day><month>8</month><year>2020</year><volume>963</volume><fpage>81</fpage><lpage>129</lpage><pub-id pub-id-type="doi">10.3897/zookeys.963.53500</pub-id></mixed-citation></tp:treatment-meta><tp:nomenclature><tp:taxon-name><object-id xmlns:xlink="http://www.w3.org/1999/xlink" content-type="arpha" xlink:type="simple">AF57D823-BE12-5C5D-B5EF-0C611A597DA3</object-id>
              <tp:taxon-name-part taxon-name-part-type="genus" reg="Misolampus">Misolampus</tp:taxon-name-part>
              <tp:taxon-name-part taxon-name-part-type="species" reg="goudotii">goudotii</tp:taxon-name-part>
            </tp:taxon-name><tp:taxon-authority>Guérin-Méneville, 1834</tp:taxon-authority><tp:nomenclature-citation-list><tp:nomenclature-citation><tp:taxon-name>
                  <tp:taxon-name-part taxon-name-part-type="genus" reg="Misolampus">Misolampus</tp:taxon-name-part> <tp:taxon-name-part taxon-name-part-type="species" reg="goudotii">goudotii</tp:taxon-name-part></tp:taxon-name><comment>Guérin-Méneville, 1834: 28. Terra typica: “trouvée à Tanger... ...à trois lieues de Tanger, sur les bords d’une rivière, dans le tronc d’un olivier.” Vauloger de Beaupré (<xref ref-type="bibr" rid="B170">1900</xref>), <xref ref-type="bibr" rid="B137">Reitter (1917)</xref>, <xref ref-type="bibr" rid="B4">Antoine (1949)</xref>, and <xref ref-type="bibr" rid="B41">Español (1949)</xref> among others, wrote the species name with a single final -i. <xref ref-type="bibr" rid="B161">Solier (1848)</xref> and Vauloger de Beaupré (<xref ref-type="bibr" rid="B170">1900</xref>) mentioned the unavailable name: “<tp:taxon-name><tp:taxon-name-part taxon-name-part-type="genus" reg="Misolampus">Misolampus</tp:taxon-name-part> <tp:taxon-name-part taxon-name-part-type="species" reg="nigrita">nigrita</tp:taxon-name-part></tp:taxon-name> Dejean”, and <xref ref-type="bibr" rid="B43">Español (1954a)</xref>: “<tp:taxon-name><tp:taxon-name-part taxon-name-part-type="genus" reg="Misolampus">M.</tp:taxon-name-part> <tp:taxon-name-part taxon-name-part-type="species" reg="moraguesi">moraguesi</tp:taxon-name-part></tp:taxon-name>”.</comment></tp:nomenclature-citation><tp:nomenclature-citation><tp:taxon-name>
                  <tp:taxon-name-part taxon-name-part-type="genus" reg="Misolampus">Misolampus</tp:taxon-name-part> <tp:taxon-name-part taxon-name-part-type="species" reg="goudotii">goudotii</tp:taxon-name-part></tp:taxon-name><comment>Erichson in Wagner, 1841: 184 (non <xref ref-type="bibr" rid="B67">Guérin-Méneville 1834</xref>). Terra typica: not indicated, but “von Algier” according to <xref ref-type="bibr" rid="B39">Erichson’s (1841)</xref> work title.</comment></tp:nomenclature-citation><tp:nomenclature-citation><tp:taxon-name>
                  <tp:taxon-name-part taxon-name-part-type="genus" reg="Misolampus">Misolampus</tp:taxon-name-part> <tp:taxon-name-part taxon-name-part-type="species" reg="erichsoni">erichsoni</tp:taxon-name-part></tp:taxon-name><comment>Vauloger de Beaupré, 1900: 674 syn. nov. Terra typica: “Algérie: O., Oran...; Daya...; Tlemcen...; Mascara..., Ammi Moussa; A.: Blidah...; La Chiffa...; Margueritte...; forêt de Boghar...; mont Ouarsenis...; forêts de la Grande-Kabylie...”.</comment></tp:nomenclature-citation><tp:nomenclature-citation><tp:taxon-name>
                  <tp:taxon-name-part taxon-name-part-type="genus" reg="Misolampus">Misolampus</tp:taxon-name-part> <tp:taxon-name-part taxon-name-part-type="species" reg="peyerimhoffi">peyerimhoffi</tp:taxon-name-part></tp:taxon-name><comment>Antoine, 1926: 257 syn. nov. Terra typica: “Grand Atlas, région du Glaoui: plateau des Aït Rba...”.</comment></tp:nomenclature-citation></tp:nomenclature-citation-list></tp:nomenclature><tp:treatment-sec sec-type="material" id="SECID0EVSAG"><title>Studied material.</title><p>Algeria: “Argelia” (Dufour leg.): 1 ex. Morocco – Marrakech-Tensift-Al Hauz: Toufliht, 1483 m, <named-content xmlns:xlink="http://www.w3.org/1999/xlink" content-type="dwc:verbatimCoordinates" xlink:type="simple"><named-content content-type="geo-json" specific-use="{&#34;type&#34;:&#34;Point&#34;,&#34;coordinates&#34;:[-7.435139,31.476278]}" id="NCID0E5SAG" xlink:type="simple">31°28'34.6"N, 7°26'06.5"W</named-content></named-content>, 11-III-2013: 4 exx. – Meknès – Tafilalet: Ain Leuh, 17-V-1925: 1 ex.; Azrou, 1900 m (Alluaud 79) (<italic><tp:taxon-name><tp:taxon-name-part taxon-name-part-type="genus" reg="Misolampus">Misolampus</tp:taxon-name-part> <tp:taxon-name-part taxon-name-part-type="species" reg="goudoti">goudoti</tp:taxon-name-part></tp:taxon-name> var. <tp:taxon-name><tp:taxon-name-part taxon-name-part-type="genus" reg="Misolampus"/><tp:taxon-name-part taxon-name-part-type="species" reg="goudoti"/><tp:taxon-name-part taxon-name-part-type="variety" reg="laevior">laevior</tp:taxon-name-part></tp:taxon-name></italic> Alluaud): 1 ex.; Azrou, 19-V-1925: 1 ex.; Dj. [Yebel] Hebri, 20-V-1925: 1 ex.; Timadit [Timahdite], 21-V-1923: 1 ex. – Tanger – Tétouan: Rif: Beni Siyyel: Bab Ruadi: VI-1932 (C. Bolívar leg.): 6 exx.; Tanger, 1897: 3 exx.; Tanger (M. Escalera leg.) (small square-label pinned): 36 exx., plus 3 exx. only square-labelled; 2 km al O de Bab Berret, 1318 m, <named-content xmlns:xlink="http://www.w3.org/1999/xlink" content-type="dwc:verbatimCoordinates" xlink:type="simple"><named-content content-type="geo-json" specific-use="{&#34;type&#34;:&#34;Point&#34;,&#34;coordinates&#34;:[-4.925531,35.000714]}" id="NCID0E4TAG" xlink:type="simple">35°00'02.57"N, 4°55'31.91"W</named-content></named-content>, 12-VI-2011: 3 exx.; Crtra. Zinat-Mulay Abdeselam, P-4702, Beni Aros, Yebala, 513 m, <named-content xmlns:xlink="http://www.w3.org/1999/xlink" content-type="dwc:verbatimCoordinates" xlink:type="simple"><named-content content-type="geo-json" specific-use="{&#34;type&#34;:&#34;Point&#34;,&#34;coordinates&#34;:[-5.538056,35.367778]}" id="NCID0EFUAG" xlink:type="simple">35°22'04"N, 5°32'17"W</named-content></named-content>, 29-IV-2016: 5 exx.; Yebel Bou-Hachem, Beni Aros, Yebala, 1160 m, <named-content xmlns:xlink="http://www.w3.org/1999/xlink" content-type="dwc:verbatimCoordinates" xlink:type="simple"><named-content content-type="geo-json" specific-use="{&#34;type&#34;:&#34;Point&#34;,&#34;coordinates&#34;:[-5.513611,35.258611]}" id="NCID0ENUAG" xlink:type="simple">35°15'31"N, 5°30'49"W</named-content></named-content>, 12-V-2012: 6 exx.; Crtra. Mulay Abdeselam-Al Hamra, P-4704, Beni Aros, 985 m, <named-content xmlns:xlink="http://www.w3.org/1999/xlink" content-type="dwc:verbatimCoordinates" xlink:type="simple"><named-content content-type="geo-json" specific-use="{&#34;type&#34;:&#34;Point&#34;,&#34;coordinates&#34;:[-5.426667,35.263889]}" id="NCID0EVUAG" xlink:type="simple">35°15'50"N, 5°25'36"W</named-content></named-content>, 28-XI-2019: 2 exx.; Larache: Yebala: Beni Arós: Yebel Bou-Hachem, <named-content xmlns:xlink="http://www.w3.org/1999/xlink" content-type="dwc:verbatimCoordinates" xlink:type="simple"><named-content content-type="geo-json" specific-use="{&#34;type&#34;:&#34;Point&#34;,&#34;coordinates&#34;:[-5.513611,35.258611]}" id="NCID0E4UAG" xlink:type="simple">35°15'31"N, 5°30'49"W</named-content></named-content>, 9-VI-2012: 2 exx.; Pinsapar del Talassemtane, 1900 m, <named-content xmlns:xlink="http://www.w3.org/1999/xlink" content-type="dwc:verbatimCoordinates" xlink:type="simple"><named-content content-type="geo-json" specific-use="{&#34;type&#34;:&#34;Point&#34;,&#34;coordinates&#34;:[-5.136944,35.143528]}" id="NCID0EFVAG" xlink:type="simple">35°08'36.7"N, 5°08'13.0"W</named-content></named-content>, 11-VI-2011: 2 exx.; Bab Taza: Talassemtane, 1401 m, <named-content xmlns:xlink="http://www.w3.org/1999/xlink" content-type="dwc:verbatimCoordinates" xlink:type="simple"><named-content content-type="geo-json" specific-use="{&#34;type&#34;:&#34;Point&#34;,&#34;coordinates&#34;:[-5.139250,35.103028]}" id="NCID0ENVAG" xlink:type="simple">35°06'10.9"N, 5°08'21.3"W</named-content></named-content>, 27-VII-2013: 1 ex.; Bab Taza: Talassemtane: Plaza de España, 1667 m, <named-content xmlns:xlink="http://www.w3.org/1999/xlink" content-type="dwc:verbatimCoordinates" xlink:type="simple"><named-content content-type="geo-json" specific-use="{&#34;type&#34;:&#34;Point&#34;,&#34;coordinates&#34;:[-5.141278,35.151028]}" id="NCID0EVVAG" xlink:type="simple">35°09'03.7"N, 5°08'28.6"W</named-content></named-content>, 27-VII-2013: 1 ex.; Casa Forestal, Yebel Lekraa, P.N. Talasemtane, Chefchaouen, <named-content xmlns:xlink="http://www.w3.org/1999/xlink" content-type="dwc:verbatimCoordinates" xlink:type="simple"><named-content content-type="geo-json" specific-use="{&#34;type&#34;:&#34;Point&#34;,&#34;coordinates&#34;:[-5.136389,35.132222]}" id="NCID0E4VAG" xlink:type="simple">35°07'56"N, 5°08'11"W</named-content></named-content>, 1695 m, 7-VI-2008: 3 exx.; Yebel Talassemtane-vertiente sur, P.N. Talasemtane, Chefchaouen, <named-content xmlns:xlink="http://www.w3.org/1999/xlink" content-type="dwc:verbatimCoordinates" xlink:type="simple"><named-content content-type="geo-json" specific-use="{&#34;type&#34;:&#34;Point&#34;,&#34;coordinates&#34;:[-5.133611,35.131389]}" id="NCID0EFWAG" xlink:type="simple">35°07'53"N, 5°08'01"W</named-content></named-content>, 1650 m, 11-IV-2011: 4 exx.; P.N. Yebel Tazaot, Pinsapar, P.N. Talasemtane, Chefchaouen, <named-content xmlns:xlink="http://www.w3.org/1999/xlink" content-type="dwc:verbatimCoordinates" xlink:type="simple"><named-content content-type="geo-json" specific-use="{&#34;type&#34;:&#34;Point&#34;,&#34;coordinates&#34;:[-5.116667,35.250000]}" id="NCID0ENWAG" xlink:type="simple">35°15'N, 5°07'W</named-content></named-content>, 1670 m, 7-V-2011: 2 exx.; Pista hacia Casa Forestal, Yebel Lekraa, P.N. Talasemtane, Chefchaouen, <named-content xmlns:xlink="http://www.w3.org/1999/xlink" content-type="dwc:verbatimCoordinates" xlink:type="simple"><named-content content-type="geo-json" specific-use="{&#34;type&#34;:&#34;Point&#34;,&#34;coordinates&#34;:[-5.135833,35.129167]}" id="NCID0EVWAG" xlink:type="simple">35°07'45"N, 5°08'09"W</named-content></named-content>, 1700 m, 28-VII-2011: 1 ex.; E. de Yebel Talaousisse, P.N. Talasemtane, Chefchaouen, <named-content xmlns:xlink="http://www.w3.org/1999/xlink" content-type="dwc:verbatimCoordinates" xlink:type="simple"><named-content content-type="geo-json" specific-use="{&#34;type&#34;:&#34;Point&#34;,&#34;coordinates&#34;:[-5.067500,35.125833]}" id="NCID0E4WAG" xlink:type="simple">35°07'33"N, 5°04'03"W</named-content></named-content>, 1350 m, 1-XII-2018: 2 exx.; Pista hacia Haout Taznout, P.N. Talasemtane, Chefchaouen, <named-content xmlns:xlink="http://www.w3.org/1999/xlink" content-type="dwc:verbatimCoordinates" xlink:type="simple"><named-content content-type="geo-json" specific-use="{&#34;type&#34;:&#34;Point&#34;,&#34;coordinates&#34;:[-5.123333,35.138889]}" id="NCID0EFXAG" xlink:type="simple">35°08'20"N, 5°07'24"W</named-content></named-content>, 1712 m, 27-IV-2019: 2 exx.; Yebel Tizirhen, Bab Berred, Rif Central, 1585 m, <named-content xmlns:xlink="http://www.w3.org/1999/xlink" content-type="dwc:verbatimCoordinates" xlink:type="simple"><named-content content-type="geo-json" specific-use="{&#34;type&#34;:&#34;Point&#34;,&#34;coordinates&#34;:[-4.915833,35.015000]}" id="NCID0ENXAG" xlink:type="simple">35°00'54"N, 4°54'57"W</named-content></named-content>, 27-IV-2017: 3 exx.; Yebel Tizirhen, Bab Berred, Rif Central, 1570 m, <named-content xmlns:xlink="http://www.w3.org/1999/xlink" content-type="dwc:verbatimCoordinates" xlink:type="simple"><named-content content-type="geo-json" specific-use="{&#34;type&#34;:&#34;Point&#34;,&#34;coordinates&#34;:[-4.900833,35.013056]}" id="NCID0EVXAG" xlink:type="simple">35°00'47"N, 4°54'03"W</named-content></named-content>, 28-IV-2018: 1 ex.; Pista de Bab El Kar, Montañas de Fifi, Rif, 1512 m, <named-content xmlns:xlink="http://www.w3.org/1999/xlink" content-type="dwc:verbatimCoordinates" xlink:type="simple"><named-content content-type="geo-json" specific-use="{&#34;type&#34;:&#34;Point&#34;,&#34;coordinates&#34;:[-5.188889,34.986944]}" id="NCID0E4XAG" xlink:type="simple">34°59'13"N, 5°11'20"W</named-content></named-content>, 2-VI-2019: 2 exx. – Taza – Al Hoceima – Taounate: Iguermalen [Targuist]: Beni Mesdui, VI-1932 (M. Escalera leg.): 6 exx.; Rif: Beni Seddat: Imosiner: VI-1930 (exp. C. Bolívar leg.): 3 exx.; Rif: Beni Seddat: Tizi Taka, VI-1932 (C. Bolívar leg.): 4 exx.; Rif: Beni Seddat: Tizi Taka, VI-1932 (Exp. C. Bolívar leg.): 1 ex.; Rif: Iguermalen (Targuist), VI-1930 (exp. C. Bolívar leg.): 4 exx.; Rif: Ketama, Bab Chiquer, VI-1932 (C. Bolívar leg.): 8 exx.; Rif: Ketama, Bab Chiquer, VI-1932 (M. Escalera leg.): 2 exx.; Rif: Ketama: Tainza, VI-1930 (exp. C. Bolívar leg): 3 exx.; Rif: Ketama: Tidiguin [Tidghine], VI-1930 (exp. C. Bolívar leg.): 1 ex.; Rif: Ketama: Zoco Telata, VI-1932 (M. Escalera leg.): 7 exx.; Lurdeka [?]: 1 ex.; Yebel Tidighin, Azila, Rif central, 1705 m, <named-content xmlns:xlink="http://www.w3.org/1999/xlink" content-type="dwc:verbatimCoordinates" xlink:type="simple"><named-content content-type="geo-json" specific-use="{&#34;type&#34;:&#34;Point&#34;,&#34;coordinates&#34;:[-4.538611,34.853889]}" id="NCID0EFYAG" xlink:type="simple">34°51'14"N, 4°32'19"W</named-content></named-content>, 29-XI-2019: 1 ex; Carretera P-5420, P.N. Tazzeka, Medio Atlas nororiental, 1000 m, <named-content xmlns:xlink="http://www.w3.org/1999/xlink" content-type="dwc:verbatimCoordinates" xlink:type="simple"><named-content content-type="geo-json" specific-use="{&#34;type&#34;:&#34;Point&#34;,&#34;coordinates&#34;:[-4.250000,34.050000]}" id="NCID0ENYAG" xlink:type="simple">34°03'N, 4°15'W</named-content></named-content>, 25-XI-2004 (F.J. Martínez leg.): 2 exx. – Souss-Massa-Drâa: Yebel Tual, 28-VII-1934: 1 ex.; Ifni: Yebel Tamarrut [25 km SE Ifni], I-1935 (F. Escalera leg.): 1 ex.; Sidi Ifni: Akarkor, Jbel Toual, 627 m, <named-content xmlns:xlink="http://www.w3.org/1999/xlink" content-type="dwc:verbatimCoordinates" xlink:type="simple"><named-content content-type="geo-json" specific-use="{&#34;type&#34;:&#34;Point&#34;,&#34;coordinates&#34;:[-10.012250,29.230250]}" id="NCID0EVYAG" xlink:type="simple">29°13'48.9"N, 10°00'44.1"W</named-content></named-content>, 21-I-2020: 4 exx. Spain – Islas Baleares: Mallorca (Mas de Xaxars leg.) (<italic><tp:taxon-name><tp:taxon-name-part taxon-name-part-type="genus" reg="Misolampus">Misolampus</tp:taxon-name-part> <tp:taxon-name-part taxon-name-part-type="species" reg="erichsoni">erichsoni</tp:taxon-name-part></tp:taxon-name></italic>): 2 exx.; Escorca, 26-III-1985, 1 ex.; Escorca, Coll de Femenia, 545 m, <named-content xmlns:xlink="http://www.w3.org/1999/xlink" content-type="dwc:verbatimCoordinates" xlink:type="simple"><named-content content-type="geo-json" specific-use="{&#34;type&#34;:&#34;Point&#34;,&#34;coordinates&#34;:[-2.905353,39.859356]}" id="NCID0EIZAG" xlink:type="simple">39°51'33.68"N, 2°54'19.27"W</named-content></named-content>, 25-III-2012: 10 exx.; Menorca (Cardona leg.): 2 exx. plus 6 exx. without data; 2 exx.; Menorca: 2 exx.; Algaiarens, 14 m, <named-content xmlns:xlink="http://www.w3.org/1999/xlink" content-type="dwc:verbatimCoordinates" xlink:type="simple"><named-content content-type="geo-json" specific-use="{&#34;type&#34;:&#34;Point&#34;,&#34;coordinates&#34;:[-3.924556,40.041194]}" id="NCID0EQZAG" xlink:type="simple">40°02'28.3"N, 03°55'28.4"W</named-content></named-content>, 27-IV-2006: 2 exx.</p></tp:treatment-sec><tp:treatment-sec sec-type="diagnosis" id="SECID0EVZAG"><title>Diagnosis.</title><p>With a total length from 10 to 14 mm, this is the largest species of the genus (<xref ref-type="bibr" rid="B170">Vauloger de Beaupré 1900</xref>; <xref ref-type="bibr" rid="B137">Reitter 1917</xref>; <xref ref-type="bibr" rid="B3">Antoine 1926</xref>; <xref ref-type="bibr" rid="B41">Español 1949</xref>). This species is well characterised and isolated within the genus <italic><tp:taxon-name><tp:taxon-name-part taxon-name-part-type="genus" reg="Misolampus">Misolampus</tp:taxon-name-part></tp:taxon-name></italic> by the following traits: fore angles of the prothorax not protruding, almost rounded, forming an obtuse angle at apex; lateral surface of pronotum shallowly rugose, with the rugosity progressively erased towards the dorsal areas that appear smoother, propleural punctation fine and often erased; elytra with longitudinal series of small elongated tubercles, more apparent on the sides of the posterior half of the elytra (<xref ref-type="bibr" rid="B41">Español 1949</xref>, <xref ref-type="bibr" rid="B43">1954a</xref>; <xref ref-type="bibr" rid="B119">Palmer 1998</xref>) (Fig. <xref ref-type="fig" rid="F3">3A–C</xref>). Female genitalia figured by <xref ref-type="bibr" rid="B119">Palmer (1998)</xref>. Specimens from the Balearic Islands have been studied karyologically (Juan and Petipierre 1986, 1989; <xref ref-type="bibr" rid="B77">Juan et al. 1993</xref>; <xref ref-type="bibr" rid="B134">Pons et al. 1993</xref>; <xref ref-type="bibr" rid="B133">Pons 2004</xref>), presenting a chromosome number of 20 (2n) (<xref ref-type="bibr" rid="B75">Juan and Petitpierre 1986</xref>, <xref ref-type="bibr" rid="B76">1989</xref>). There is marked geographical variability on the sculpture and shape of pronotum and propleurae, and on the development of elytral tubercles (<xref ref-type="bibr" rid="B170">Vauloger de Beaupré 1900</xref>; <xref ref-type="bibr" rid="B4">Antoine 1949</xref>; <xref ref-type="bibr" rid="B43">Español 1954a</xref>) (Fig. <xref ref-type="fig" rid="F3">3A–C</xref>). Specimens from northern Morocco (excluding the Tingitane Peninsula), Algeria and the Balearic Islands, present a well-developed and evident elytral tuberculation that may form rugose ridges (Fig. <xref ref-type="fig" rid="F3">3A</xref>). On the other extreme, elytral tubercles are reduced in the Rif and Atlas populations (Fig. <xref ref-type="fig" rid="F3">3B</xref>), to become almost completely absent in the specimens from Sidi Ifni (Fig. <xref ref-type="fig" rid="F3">3C</xref>). Pronotum sculpture is formed by fine spaced punctures intermixed with granules, much denser on the sides in the Balearic Islands population (Fig. <xref ref-type="fig" rid="F3">3A</xref>); pronotal rugose areas are more marked and extended in the specimens from the High Atlas (Fig. <xref ref-type="fig" rid="F3">3B</xref>), and formed by sparse punctation, without granulose areas, in the specimens from Ifni (Fig. <xref ref-type="fig" rid="F3">3C</xref>). The anterior edge of the pronotum, in the Rif and Balearic populations, is straight at the middle, while it appears convex in the populations from the High Atlas (<xref ref-type="bibr" rid="B4">Antoine 1949</xref>). The geographic distribution of this variability has been the subject of taxonomic discussion resulting in the proposal of different taxa, here formally synonymised (see synonymic list, and taxonomic discussion).</p><fig id="F3" position="float" orientation="portrait"><object-id xmlns:xlink="http://www.w3.org/1999/xlink" content-type="doi" xlink:type="simple">10.3897/zookeys.963.53500.figure3</object-id><object-id xmlns:xlink="http://www.w3.org/1999/xlink" content-type="arpha" xlink:type="simple">624CBC21-CB2B-51BB-9391-6BEE169F5B5C</object-id><label>Figure 3.</label><caption><p>Live specimens and habitat of <italic><tp:taxon-name><tp:taxon-name-part taxon-name-part-type="genus" reg="Misolampus">Misolampus</tp:taxon-name-part> <tp:taxon-name-part taxon-name-part-type="species" reg="goudotii">goudotii</tp:taxon-name-part></tp:taxon-name></italic><bold>A–C</bold> Live adult specimens of <italic><tp:taxon-name><tp:taxon-name-part taxon-name-part-type="genus" reg="Misolampus">Misolampus</tp:taxon-name-part> <tp:taxon-name-part taxon-name-part-type="species" reg="goudotii">goudotii</tp:taxon-name-part></tp:taxon-name></italic> from the Balearic Islands (<bold>A</bold> Cap Formentor, Mallorca) and Morocco (<bold>B</bold> Toufliht, High Atlas <bold>C</bold> Akarkor, Sidi Ifni); the specimens selected represent the diversity of sculptural patterns in elytra and pronotum reported for the species <bold>D–F</bold> A summary of the impressive habitat diversity used by <italic><tp:taxon-name><tp:taxon-name-part taxon-name-part-type="genus" reg="Misolampus">M.</tp:taxon-name-part> <tp:taxon-name-part taxon-name-part-type="species" reg="goudotii">goudotii</tp:taxon-name-part></tp:taxon-name></italic> from the Balearic Islands (<bold>D</bold><italic><tp:taxon-name><tp:taxon-name-part taxon-name-part-type="genus" reg="Quercus">Quercus</tp:taxon-name-part> <tp:taxon-name-part taxon-name-part-type="species" reg="ilex">ilex</tp:taxon-name-part></tp:taxon-name></italic> forest at Creu de Menut, Mallorca), to southwestern Morocco (<bold>E</bold> deep valleys in the Toubkal National Park, High Atlas <bold>F</bold><italic><tp:taxon-name><tp:taxon-name-part taxon-name-part-type="genus" reg="Argania">Argania</tp:taxon-name-part> <tp:taxon-name-part taxon-name-part-type="species" reg="spinosa">spinosa</tp:taxon-name-part></tp:taxon-name></italic> open forests at Jbel Toual in Sidi Ifni). Photographs by MGP and NRR.</p></caption><graphic xmlns:xlink="http://www.w3.org/1999/xlink" xlink:href="zookeys-963-081-g003.jpg" position="float" orientation="portrait" xlink:type="simple" id="oo_444544.jpg"><uri content-type="original_file" xlink:type="simple">https://binary.pensoft.net/fig/444544</uri></graphic></fig></tp:treatment-sec><tp:treatment-sec sec-type="distribution" id="SECID0ES6AG"><title>Geographic distribution.</title><p>Distributed throughout Morocco, northern Algeria and the Balearic Islands in Spain (<xref ref-type="bibr" rid="B3">Antoine 1926</xref>, <xref ref-type="bibr" rid="B4">1949</xref>; <xref ref-type="bibr" rid="B41">Español 1949</xref>; <xref ref-type="bibr" rid="B89">Löbl et al. 2008</xref>). Precise records are well distributed in northern Morocco and Mallorca, scanty in all other areas (<xref ref-type="bibr" rid="B161">Solier 1848</xref>; <xref ref-type="bibr" rid="B93">Lucas 1849</xref>; <xref ref-type="bibr" rid="B24">Cardona Orfila 1875</xref>; <xref ref-type="bibr" rid="B127">Pérez Arcas 1873</xref>; <xref ref-type="bibr" rid="B109">Moragues 1889</xref>; <xref ref-type="bibr" rid="B25">Champion 1891</xref>; <xref ref-type="bibr" rid="B170">Vauloger de Beaupré 1900</xref>; <xref ref-type="bibr" rid="B97">Martínez de la Escalera 1914</xref>; <xref ref-type="bibr" rid="B137">Reitter 1917</xref>; <xref ref-type="bibr" rid="B130">Peyerimhoff 1919</xref>; <xref ref-type="bibr" rid="B3">Antoine 1926</xref>; <xref ref-type="bibr" rid="B88">Lindberg 1933</xref>; <xref ref-type="bibr" rid="B34">De la Fuente 1934–1935</xref>; <xref ref-type="bibr" rid="B118">Palau 1945</xref>; <xref ref-type="bibr" rid="B4">Antoine 1949</xref>; <xref ref-type="bibr" rid="B41">Español 1949</xref>, <xref ref-type="bibr" rid="B42">1953</xref>, <xref ref-type="bibr" rid="B43">1954a</xref>; <xref ref-type="bibr" rid="B29">Cobos 1955</xref>; <xref ref-type="bibr" rid="B122">Pardo Alcaide 1955</xref>; <xref ref-type="bibr" rid="B81">Kocher 1958</xref>; <xref ref-type="bibr" rid="B30">Cobos 1961</xref>; <xref ref-type="bibr" rid="B49">Español 1967</xref>; <xref ref-type="bibr" rid="B110">Mouna and Arahou 1986</xref>; <xref ref-type="bibr" rid="B76">Juan and Petitpierre 1989</xref>; <xref ref-type="bibr" rid="B180">Whitehead 1993</xref>; <xref ref-type="bibr" rid="B123">París García et al. 2011</xref>; <xref ref-type="bibr" rid="B13">Benyahia et al. 2015</xref>, <xref ref-type="bibr" rid="B12">2016</xref>; <xref ref-type="bibr" rid="B115">Núñez et al. 2016</xref>; <xref ref-type="bibr" rid="B27">Chavanon 2020</xref>) (Fig. <xref ref-type="fig" rid="F4">4</xref>). The record from Ceuta, Spain (<xref ref-type="bibr" rid="B170">Vauloger de Beaupré 1900</xref>) corresponds to the mountain Yebel Musa (just 1.5 km west of Ceuta), currently in Moroccan territory (region of Tanger-Tétouan).</p><fig id="F4" position="float" orientation="portrait"><object-id xmlns:xlink="http://www.w3.org/1999/xlink" content-type="doi" xlink:type="simple">10.3897/zookeys.963.53500.figure4</object-id><object-id xmlns:xlink="http://www.w3.org/1999/xlink" content-type="arpha" xlink:type="simple">FA41DAF5-8AF8-5D9C-B5D8-414E70D70DDA</object-id><label>Figure 4.</label><caption><p><bold>A</bold> Geographic distribution of <italic><tp:taxon-name><tp:taxon-name-part taxon-name-part-type="genus" reg="Misolampus">Misolampus</tp:taxon-name-part> <tp:taxon-name-part taxon-name-part-type="species" reg="goudotii">goudotii</tp:taxon-name-part></tp:taxon-name></italic>. Map for the distribution range of <italic><tp:taxon-name><tp:taxon-name-part taxon-name-part-type="genus" reg="Misolampus">Misolampus</tp:taxon-name-part> <tp:taxon-name-part taxon-name-part-type="species" reg="goudotii">goudotii</tp:taxon-name-part></tp:taxon-name></italic> (pale blue spot). Blue dots correspond to the species records, including both recent and old, as well as previously published data. The population from Ifni remains isolated from the main distribution range, by a distance of ca. 250 km <bold>B</bold> potential geographic distribution of <italic><tp:taxon-name><tp:taxon-name-part taxon-name-part-type="genus" reg="Misolampus">Misolampus</tp:taxon-name-part> <tp:taxon-name-part taxon-name-part-type="species" reg="goudotii">goudotii</tp:taxon-name-part></tp:taxon-name></italic>: Red indicates high suitable areas, and blue, areas of low suitability. Species distribution model was generated using MaxEnt v 3.4.1 (<xref ref-type="bibr" rid="B37">Elith et al. 2006</xref>) and the set of WorldClim v 2.0 (<xref ref-type="bibr" rid="B52">Fick and Hijmans 2017</xref>) environmental variables.</p></caption><graphic xmlns:xlink="http://www.w3.org/1999/xlink" xlink:href="zookeys-963-081-g004.jpg" position="float" orientation="portrait" xlink:type="simple" id="oo_444545.jpg"><uri content-type="original_file" xlink:type="simple">https://binary.pensoft.net/fig/444545</uri></graphic></fig><p>The studied materials include recent and old records of populations from the Balearic Islands (Mallorca and Menorca) and from the Moroccan regions of Meknès-Tafilalet, Souss-Massa-Drâa, Tanger-Tétouan, and Taza-Al Hoceima-Taounate. Recent data are available from all four regions, with a large number of localities from the Rif, and less numerous in the Middle and High Atlas. Among these records, we emphasise the re-discovery of the population from the province of Sidi Ifni, in January-2020, 85 years after its original finding, by F. Martínez de la Escalera in 1934 and 1935 (<xref ref-type="bibr" rid="B123">París García et al. 2011</xref>). The latter is a singular population, apparently isolated in the arid mountains near Ifni; its closest known population is located in the Western High Atlas, ca. 250 km to the northeast (Fig. <xref ref-type="fig" rid="F4">4A</xref>). The potential distribution map locates high suitable areas for this species along the mountain ranges of northwestern Africa, the coastal and mountain areas in the Tingitane peninsula, and along the coast of Rabat-Salé-Kénitra region. It also identifies areas where the species does not occur as high suitable, including sothwestern Iberia, the Balearic Islands and Sardinia. The Ifni population is located in a very fragmented area of high suitability, suggesting a possible Pleistocene relict status for this population (Fig. <xref ref-type="fig" rid="F4">4B</xref>).</p></tp:treatment-sec><tp:treatment-sec sec-type="Notes on natural history" id="SECID0EEGBG"><title>Notes on natural history.</title><p><italic><tp:taxon-name><tp:taxon-name-part taxon-name-part-type="genus" reg="Misolampus">Misolampus</tp:taxon-name-part> <tp:taxon-name-part taxon-name-part-type="species" reg="goudotii">goudotii</tp:taxon-name-part></tp:taxon-name></italic> is widely distributed over northwestern Africa, though restricted to mountain ranges and adjacent areas: Rif, Middle Atlas, western High Atlas, Beni Snassen mountains, southwestern foothills of the Anti-Atlas (Morocco) and Tellian Atlas (Algerie) (Fig. <xref ref-type="fig" rid="F4">4</xref>). Altitudinal range in the Maghreb from 2 to 2064 m a.s.l., with 70.5% of records above 800 m of altitude (62% above 1000 m). In the Balearic Islands its altitudinal range is lower, between 15 and 718 m a.s.l., but the species is found mainly in areas of mountainous topography (e.g., Serra de Tramuntana in Mallorca). It inhabits a wide range of geological substrates, both acid and basic, from plutonic and metamorphic types to calcareous and dolomitic rocks (see <xref ref-type="bibr" rid="B105">Michard 1976</xref>; <xref ref-type="bibr" rid="B172">Vera 2004</xref>; <xref ref-type="bibr" rid="B116">Oliveira and Quesada 2019a</xref>, <xref ref-type="bibr" rid="B117">2019b</xref>). <italic><tp:taxon-name><tp:taxon-name-part taxon-name-part-type="genus" reg="Misolampus">Misolampus</tp:taxon-name-part> <tp:taxon-name-part taxon-name-part-type="species" reg="goudotii">goudotii</tp:taxon-name-part></tp:taxon-name></italic> is a euryecious species that occurs at infra-, thermo-, meso- and supra-Mediterranean thermoclimatic belts, in regions with ombrotypes from arid to hyperhumid (<xref ref-type="bibr" rid="B9">Benabid 1985</xref>; <xref ref-type="bibr" rid="B139">Rivas-Martínez 1987</xref>; <xref ref-type="bibr" rid="B87">Le Houerou 1989</xref>; <xref ref-type="bibr" rid="B142">Rivas-Martínez et al. 2002</xref>; <xref ref-type="bibr" rid="B140">Rivas-Martínez 2007</xref>; <xref ref-type="bibr" rid="B157">Sebbar et al. 2013</xref>), and occupies a wide variety of forest formations, both coniferous [<italic><tp:taxon-name><tp:taxon-name-part taxon-name-part-type="genus" reg="Tetraclinis">Tetraclinis</tp:taxon-name-part> <tp:taxon-name-part taxon-name-part-type="species" reg="articulata">articulata</tp:taxon-name-part></tp:taxon-name></italic> (Vahl) Mast., <italic><tp:taxon-name><tp:taxon-name-part taxon-name-part-type="genus" reg="Abies">Abies</tp:taxon-name-part> <tp:taxon-name-part taxon-name-part-type="species" reg="maroccana">maroccana</tp:taxon-name-part></tp:taxon-name></italic> Trab., <italic><tp:taxon-name><tp:taxon-name-part taxon-name-part-type="genus" reg="Cedrus">Cedrus</tp:taxon-name-part> <tp:taxon-name-part taxon-name-part-type="species" reg="atlantica">atlantica</tp:taxon-name-part></tp:taxon-name></italic> (Endl.) Manetti ex Carrière, <italic><tp:taxon-name><tp:taxon-name-part taxon-name-part-type="genus" reg="Juniperus">Juniperus</tp:taxon-name-part> <tp:taxon-name-part taxon-name-part-type="species" reg="phoenicea">phoenicea</tp:taxon-name-part></tp:taxon-name></italic> L., <italic><tp:taxon-name><tp:taxon-name-part taxon-name-part-type="genus" reg="Juniperus">Juniperus</tp:taxon-name-part> <tp:taxon-name-part taxon-name-part-type="species" reg="thurifera">thurifera</tp:taxon-name-part></tp:taxon-name></italic> L., <italic><tp:taxon-name><tp:taxon-name-part taxon-name-part-type="genus" reg="Pinus">Pinus</tp:taxon-name-part> <tp:taxon-name-part taxon-name-part-type="species" reg="nigra">nigra</tp:taxon-name-part></tp:taxon-name></italic> J.F. Arnold, <italic><tp:taxon-name><tp:taxon-name-part taxon-name-part-type="genus" reg="Pinus">Pinus</tp:taxon-name-part> <tp:taxon-name-part taxon-name-part-type="species" reg="halepensis">halepensis</tp:taxon-name-part></tp:taxon-name></italic> Mill., <italic><tp:taxon-name><tp:taxon-name-part taxon-name-part-type="genus" reg="Pinus">P.</tp:taxon-name-part> <tp:taxon-name-part taxon-name-part-type="species" reg="pinaster">pinaster</tp:taxon-name-part></tp:taxon-name></italic>] and broadleaved [deciduous: <italic><tp:taxon-name><tp:taxon-name-part taxon-name-part-type="genus" reg="Quercus">Quercus</tp:taxon-name-part> <tp:taxon-name-part taxon-name-part-type="species" reg="canariensis">canariensis</tp:taxon-name-part></tp:taxon-name></italic> Willd., <italic><tp:taxon-name><tp:taxon-name-part taxon-name-part-type="genus" reg="Quercus">Quercus</tp:taxon-name-part> <tp:taxon-name-part taxon-name-part-type="species" reg="afares">afares</tp:taxon-name-part></tp:taxon-name></italic> Pomel, <italic><tp:taxon-name><tp:taxon-name-part taxon-name-part-type="genus" reg="Quercus">Q.</tp:taxon-name-part> <tp:taxon-name-part taxon-name-part-type="species" reg="faginea">faginea</tp:taxon-name-part></tp:taxon-name></italic>, <italic><tp:taxon-name><tp:taxon-name-part taxon-name-part-type="genus" reg="Quercus">Q.</tp:taxon-name-part> <tp:taxon-name-part taxon-name-part-type="species" reg="pyrenaica">pyrenaica</tp:taxon-name-part></tp:taxon-name></italic>; perennial: <italic><tp:taxon-name><tp:taxon-name-part taxon-name-part-type="genus" reg="Quercus">Quercus</tp:taxon-name-part> <tp:taxon-name-part taxon-name-part-type="species" reg="ilex">ilex</tp:taxon-name-part></tp:taxon-name></italic>, <italic><tp:taxon-name><tp:taxon-name-part taxon-name-part-type="genus" reg="Quercus">Q.</tp:taxon-name-part> <tp:taxon-name-part taxon-name-part-type="species" reg="suber">suber</tp:taxon-name-part></tp:taxon-name></italic>, <tp:taxon-name><tp:taxon-name-part taxon-name-part-type="genus" reg="Olea">Olea</tp:taxon-name-part> <tp:taxon-name-part taxon-name-part-type="species" reg="europaea">europaea</tp:taxon-name-part> <tp:taxon-name-part taxon-name-part-type="infraspecific-rank">var.</tp:taxon-name-part> <tp:taxon-name-part taxon-name-part-type="variety" reg="sylvestris">sylvestris</tp:taxon-name-part></tp:taxon-name> (Mill.) Lehr] (see <xref ref-type="bibr" rid="B7">Benabid 1982</xref>, <xref ref-type="bibr" rid="B8">1984</xref>, <xref ref-type="bibr" rid="B9">1985</xref>; <xref ref-type="bibr" rid="B11">Benabid and Fennane 1994</xref>; <xref ref-type="bibr" rid="B14">Bolòs 1997</xref>; <xref ref-type="bibr" rid="B26">Charco 1999</xref>; <xref ref-type="bibr" rid="B10">Benabid 2000</xref>; <xref ref-type="bibr" rid="B163">Taleb and Fennane 2019</xref>). It also occurs in areas reforested with pines (pers. obs.) (Fig. <xref ref-type="fig" rid="F3">3D, E</xref>). The population of Ifni inhabits mountains (620–1225 m of altitude) at the infra-Mediterranean thermoclimatic belt, probably affected by the proximity to the Atlantic Ocean and consequently by the presence of some degree of cryptic precipitation (<xref ref-type="bibr" rid="B58">Géhu and Biondi 1998</xref>). The vegetation of the area is dominated by open forest of <italic><tp:taxon-name><tp:taxon-name-part taxon-name-part-type="genus" reg="Argania">Argania</tp:taxon-name-part> <tp:taxon-name-part taxon-name-part-type="species" reg="spinosa">spinosa</tp:taxon-name-part></tp:taxon-name></italic> (L.) Skeels, with sparse cactiform and arbustive <italic><tp:taxon-name><tp:taxon-name-part taxon-name-part-type="genus" reg="Euphorbia">Euphorbia</tp:taxon-name-part></tp:taxon-name></italic> L. (<xref ref-type="bibr" rid="B103">Médail and Quézel 1999</xref>; <xref ref-type="bibr" rid="B148">Ruiz and García-París 2015</xref>), and large areas covered by formerly cultivated <italic><tp:taxon-name><tp:taxon-name-part taxon-name-part-type="genus" reg="Opuntia">Opuntia</tp:taxon-name-part></tp:taxon-name></italic> Mill (Fig. <xref ref-type="fig" rid="F3">3F</xref>).</p><p>In the Moroccan Rif, <italic><tp:taxon-name><tp:taxon-name-part taxon-name-part-type="genus" reg="Misolampus">M.</tp:taxon-name-part> <tp:taxon-name-part taxon-name-part-type="species" reg="goudotii">goudotii</tp:taxon-name-part></tp:taxon-name></italic> is often encountered under bark, inside fallen logs or stumps, and at the base of dead old oaks (perennial: <italic><tp:taxon-name><tp:taxon-name-part taxon-name-part-type="genus" reg="Quercus">Q.</tp:taxon-name-part> <tp:taxon-name-part taxon-name-part-type="species" reg="ilex">ilex</tp:taxon-name-part></tp:taxon-name></italic>, <italic><tp:taxon-name><tp:taxon-name-part taxon-name-part-type="genus" reg="Quercus">Q.</tp:taxon-name-part> <tp:taxon-name-part taxon-name-part-type="species" reg="suber">suber</tp:taxon-name-part></tp:taxon-name></italic>; deciduous: <italic><tp:taxon-name><tp:taxon-name-part taxon-name-part-type="genus" reg="Quercus">Q.</tp:taxon-name-part> <tp:taxon-name-part taxon-name-part-type="species" reg="canariensis">canariensis</tp:taxon-name-part></tp:taxon-name></italic>, <italic><tp:taxon-name><tp:taxon-name-part taxon-name-part-type="genus" reg="Quercus">Q.</tp:taxon-name-part> <tp:taxon-name-part taxon-name-part-type="species" reg="faginea">faginea</tp:taxon-name-part></tp:taxon-name></italic> and <italic><tp:taxon-name><tp:taxon-name-part taxon-name-part-type="genus" reg="Quercus">Q.</tp:taxon-name-part> <tp:taxon-name-part taxon-name-part-type="species" reg="pyrenaica">pyrenaica</tp:taxon-name-part></tp:taxon-name></italic>), arbutus trees (<italic><tp:taxon-name><tp:taxon-name-part taxon-name-part-type="genus" reg="Arbutus">Arbutus</tp:taxon-name-part> <tp:taxon-name-part taxon-name-part-type="species" reg="unedo">unedo</tp:taxon-name-part></tp:taxon-name></italic> L.), wild olive trees (<tp:taxon-name><tp:taxon-name-part taxon-name-part-type="genus" reg="Olea">O.</tp:taxon-name-part> <tp:taxon-name-part taxon-name-part-type="species" reg="europaea">europaea</tp:taxon-name-part> <tp:taxon-name-part taxon-name-part-type="infraspecific-rank">var.</tp:taxon-name-part> <tp:taxon-name-part taxon-name-part-type="variety" reg="sylvestris">sylvestris</tp:taxon-name-part></tp:taxon-name>), pines (<italic><tp:taxon-name><tp:taxon-name-part taxon-name-part-type="genus" reg="Pinus">P.</tp:taxon-name-part> <tp:taxon-name-part taxon-name-part-type="species" reg="nigra">nigra</tp:taxon-name-part></tp:taxon-name></italic>, <italic><tp:taxon-name><tp:taxon-name-part taxon-name-part-type="genus" reg="Pinus">P.</tp:taxon-name-part> <tp:taxon-name-part taxon-name-part-type="species" reg="pinaster">pinaster</tp:taxon-name-part></tp:taxon-name></italic>, <italic><tp:taxon-name><tp:taxon-name-part taxon-name-part-type="genus" reg="Pinus">P.</tp:taxon-name-part> <tp:taxon-name-part taxon-name-part-type="species" reg="halepensis">halepensis</tp:taxon-name-part></tp:taxon-name></italic>), firs (<italic><tp:taxon-name><tp:taxon-name-part taxon-name-part-type="genus" reg="Abies">Abies</tp:taxon-name-part> <tp:taxon-name-part taxon-name-part-type="species" reg="maroccana">maroccana</tp:taxon-name-part></tp:taxon-name></italic>), and cedars (<italic><tp:taxon-name><tp:taxon-name-part taxon-name-part-type="genus" reg="Cedrus">Cedrus</tp:taxon-name-part> <tp:taxon-name-part taxon-name-part-type="species" reg="atlantica">atlantica</tp:taxon-name-part></tp:taxon-name></italic>), as already reported partially by Vauloger de Beaupré (<xref ref-type="bibr" rid="B170">1900</xref>), <xref ref-type="bibr" rid="B29">Cobos (1955</xref>, <xref ref-type="bibr" rid="B30">1961</xref>), and <xref ref-type="bibr" rid="B13">Benyahia et al. (2015</xref>, <xref ref-type="bibr" rid="B12">2016</xref>). They can also be found under bark of standing dead trees (<italic><tp:taxon-name><tp:taxon-name-part taxon-name-part-type="genus" reg="Abies">A.</tp:taxon-name-part> <tp:taxon-name-part taxon-name-part-type="species" reg="maroccana">maroccana</tp:taxon-name-part></tp:taxon-name></italic>, <italic><tp:taxon-name><tp:taxon-name-part taxon-name-part-type="genus" reg="Cedrus">C.</tp:taxon-name-part> <tp:taxon-name-part taxon-name-part-type="species" reg="atlantica">atlantica</tp:taxon-name-part></tp:taxon-name></italic>, <italic><tp:taxon-name><tp:taxon-name-part taxon-name-part-type="genus" reg="Quercus">Q.</tp:taxon-name-part> <tp:taxon-name-part taxon-name-part-type="species" reg="suber">suber</tp:taxon-name-part></tp:taxon-name></italic>, <italic><tp:taxon-name><tp:taxon-name-part taxon-name-part-type="genus" reg="Quercus">Q.</tp:taxon-name-part> <tp:taxon-name-part taxon-name-part-type="species" reg="pyrenaica">pyrenaica</tp:taxon-name-part></tp:taxon-name></italic>). In the Middle and High Atlas, it is usually found under bark and inside large decaying logs of <italic><tp:taxon-name><tp:taxon-name-part taxon-name-part-type="genus" reg="Quercus">Q.</tp:taxon-name-part> <tp:taxon-name-part taxon-name-part-type="species" reg="ilex">ilex</tp:taxon-name-part></tp:taxon-name></italic> (<xref ref-type="bibr" rid="B3">Antoine 1926</xref>), but also in old decomposing logs of <italic><tp:taxon-name><tp:taxon-name-part taxon-name-part-type="genus" reg="Pinus">P.</tp:taxon-name-part> <tp:taxon-name-part taxon-name-part-type="species" reg="nigra">nigra</tp:taxon-name-part></tp:taxon-name></italic> and <italic><tp:taxon-name><tp:taxon-name-part taxon-name-part-type="genus" reg="Cedrus">C.</tp:taxon-name-part> <tp:taxon-name-part taxon-name-part-type="species" reg="atlantica">atlantica</tp:taxon-name-part></tp:taxon-name></italic>. <xref ref-type="bibr" rid="B110">Mouna and Arahou (1986)</xref> collected the species on thuya (<italic><tp:taxon-name><tp:taxon-name-part taxon-name-part-type="genus" reg="Tetraclinis">Tetraclinis</tp:taxon-name-part> <tp:taxon-name-part taxon-name-part-type="species" reg="articulata">articulata</tp:taxon-name-part></tp:taxon-name></italic>) in the Korifla Valley (northwestern Morocco). Sidi Ifni specimens were found within crevices in old dead logs of <italic><tp:taxon-name><tp:taxon-name-part taxon-name-part-type="genus" reg="Argania">Argania</tp:taxon-name-part> <tp:taxon-name-part taxon-name-part-type="species" reg="spinosa">spinosa</tp:taxon-name-part></tp:taxon-name></italic>, almost buried on the ground of a steep slope (Fig. <xref ref-type="fig" rid="F3">3F</xref>). Nearby standing dead trunks were occupied by <italic><tp:taxon-name><tp:taxon-name-part taxon-name-part-type="genus" reg="Nesotes">Nesotes</tp:taxon-name-part> <tp:taxon-name-part taxon-name-part-type="species" reg="tuberculipennis">tuberculipennis</tp:taxon-name-part> <tp:taxon-name-part taxon-name-part-type="subspecies" reg="villarubiai">villarubiai</tp:taxon-name-part></tp:taxon-name></italic> (Español, 1943) as described by <xref ref-type="bibr" rid="B111">Nabozhenko (2015)</xref>. In Algeria, they have been found under bark of fallen pines (<xref ref-type="bibr" rid="B170">Vauloger de Beaupré 1900</xref>). In Menorca, it has been found in oak forests of <italic><tp:taxon-name><tp:taxon-name-part taxon-name-part-type="genus" reg="Quercus">Q.</tp:taxon-name-part> <tp:taxon-name-part taxon-name-part-type="species" reg="ilex">ilex</tp:taxon-name-part></tp:taxon-name></italic>, under bark or under stones and leaf litter (<xref ref-type="bibr" rid="B24">Cardona Orfila 1875</xref>), and in Mallorca it is frequent in decaying wood of fallen pines (<italic><tp:taxon-name><tp:taxon-name-part taxon-name-part-type="genus" reg="Pinus">P.</tp:taxon-name-part> <tp:taxon-name-part taxon-name-part-type="species" reg="pinea">pinea</tp:taxon-name-part></tp:taxon-name></italic>) and old oaks (<italic><tp:taxon-name><tp:taxon-name-part taxon-name-part-type="genus" reg="Quercus">Q.</tp:taxon-name-part> <tp:taxon-name-part taxon-name-part-type="species" reg="ilex">ilex</tp:taxon-name-part></tp:taxon-name></italic>) (Fig. <xref ref-type="fig" rid="F3">3D</xref>).</p><p>Adult specimens are often found in aggregations. We found aggregations of approximately 15 specimens close together in a single large rotting pine log in Mallorca. We also found aggregations of <italic><tp:taxon-name><tp:taxon-name-part taxon-name-part-type="genus" reg="Misolampus">M.</tp:taxon-name-part> <tp:taxon-name-part taxon-name-part-type="species" reg="goudotii">goudotii</tp:taxon-name-part></tp:taxon-name></italic> together with <italic><tp:taxon-name><tp:taxon-name-part taxon-name-part-type="genus" reg="Helops">Helops</tp:taxon-name-part> <tp:taxon-name-part taxon-name-part-type="species" reg="insignis">insignis</tp:taxon-name-part> <tp:taxon-name-part taxon-name-part-type="subspecies" reg="maroccanus">maroccanus</tp:taxon-name-part></tp:taxon-name></italic> (Fairmaire, 1873) (<tp:taxon-name><tp:taxon-name-part taxon-name-part-type="family">Tenebrionidae</tp:taxon-name-part></tp:taxon-name>, <tp:taxon-name>Helopinae</tp:taxon-name>) under bark of dead trees of <italic><tp:taxon-name><tp:taxon-name-part taxon-name-part-type="genus" reg="Quercus">Q.</tp:taxon-name-part> <tp:taxon-name-part taxon-name-part-type="species" reg="suber">suber</tp:taxon-name-part></tp:taxon-name></italic>, <italic><tp:taxon-name><tp:taxon-name-part taxon-name-part-type="genus" reg="Abies">A.</tp:taxon-name-part> <tp:taxon-name-part taxon-name-part-type="species" reg="maroccana">maroccana</tp:taxon-name-part></tp:taxon-name></italic> and <italic><tp:taxon-name><tp:taxon-name-part taxon-name-part-type="genus" reg="Cedrus">C.</tp:taxon-name-part> <tp:taxon-name-part taxon-name-part-type="species" reg="atlantica">atlantica</tp:taxon-name-part></tp:taxon-name></italic> in the Rif Mountains. <xref ref-type="bibr" rid="B180">Whitehead (1993)</xref> relates the finding on two occasions of groups of individuals between the annual rings of dead pines (<italic><tp:taxon-name><tp:taxon-name-part taxon-name-part-type="genus" reg="Pinus">P.</tp:taxon-name-part> <tp:taxon-name-part taxon-name-part-type="species" reg="halepensis">halepensis</tp:taxon-name-part></tp:taxon-name></italic>) in active colonies of ants of the genus <italic><tp:taxon-name><tp:taxon-name-part taxon-name-part-type="genus" reg="Messor">Messor</tp:taxon-name-part></tp:taxon-name></italic> Forel, 1890 and of the species <italic><tp:taxon-name><tp:taxon-name-part taxon-name-part-type="genus" reg="Monomorium">Monomorium</tp:taxon-name-part> <tp:taxon-name-part taxon-name-part-type="species" reg="bicolor">bicolor</tp:taxon-name-part></tp:taxon-name></italic> Emery, 1877 (probably another species of <italic><tp:taxon-name><tp:taxon-name-part taxon-name-part-type="genus" reg="Monomorium">Monomorium</tp:taxon-name-part></tp:taxon-name></italic> Mayr, 1855, since the invasive <italic><tp:taxon-name><tp:taxon-name-part taxon-name-part-type="genus" reg="Monomorium">M.</tp:taxon-name-part> <tp:taxon-name-part taxon-name-part-type="species" reg="bicolor">bicolor</tp:taxon-name-part></tp:taxon-name></italic> is not present in Balearic Islands; <xref ref-type="bibr" rid="B150">Salata et al. 2019</xref>).</p><p>Adults are present all year round, but they are more commonly seen in winter and spring in middle and low elevations (<xref ref-type="bibr" rid="B170">Vauloger de Beaupré 1900</xref>; <xref ref-type="bibr" rid="B49">Español 1967</xref>; pers. obs.), and in summer at higher altitude (<xref ref-type="bibr" rid="B3">Antoine 1926</xref>), however, <xref ref-type="bibr" rid="B109">Moragues (1889)</xref> mentioned collections during the summer in Mallorca.</p></tp:treatment-sec><ref-list><ref id="B170"><mixed-citation xmlns:xlink="http://www.w3.org/1999/xlink" xlink:type="simple"><person-group><name name-style="western"><surname>Vauloger de</surname><given-names>Beaupré</given-names></name></person-group> (<year>1900</year>) <article-title>Contribution au catalogue des coléoptères du Nord de l’Afrique. <tp:taxon-name><tp:taxon-name-part taxon-name-part-type="tribe">Helopini</tp:taxon-name-part></tp:taxon-name>.</article-title><source>Annales de la Société Entomologique de France</source><volume>68</volume> [<issue>1899</issue>]: <fpage>669</fpage>–<lpage>722</lpage>. <ext-link xlink:type="simple" ext-link-type="uri" xlink:href="https://www.biodiversitylibrary.org/page/8431237">https://www.biodiversitylibrary.org/page/8431237</ext-link></mixed-citation></ref><ref id="B137"><mixed-citation xmlns:xlink="http://www.w3.org/1999/xlink" xlink:type="simple"><person-group><name name-style="western"><surname>Reitter</surname><given-names>E</given-names></name></person-group> (<year>1917</year>) <article-title>Bestimmungstabelle der <tp:taxon-name>Cossyphini</tp:taxon-name> und <tp:taxon-name>Misolampini</tp:taxon-name>. (Tribus der <tp:taxon-name><tp:taxon-name-part taxon-name-part-type="family">Tenebrionidae</tp:taxon-name-part></tp:taxon-name>).</article-title><source>Wiener Entomologische Zeitung</source><volume>36</volume>(<issue>6–7</issue>): <fpage>129</fpage>–<lpage>150</lpage>. <ext-link xlink:type="simple" ext-link-type="doi" xlink:href="10.5962/bhl.part.12929">https://doi.org/10.5962/bhl.part.12929</ext-link></mixed-citation></ref><ref id="B4"><mixed-citation xmlns:xlink="http://www.w3.org/1999/xlink" xlink:type="simple"><person-group><name name-style="western"><surname>Antoine</surname><given-names>M</given-names></name></person-group> (<year>1949</year>) <article-title>Notes d’entomologie marocaine. 46 Materiaux pour l’étude des <tp:taxon-name>Helopinae</tp:taxon-name> du Maroc (Col. Tenebrionides).</article-title><source>Bulletin de la Société des Sciences Naturelles du Maroc</source><volume>27</volume> [<issue>1947</issue>]: <fpage>123</fpage>–<lpage>162</lpage>. <ext-link xlink:type="simple" ext-link-type="uri" xlink:href="https://bibdigital.rjb.csic.es/viewer/16061/?offset=#page=137%26viewer=picture%26o=bookmark%26n=0%26q=">https://bibdigital.rjb.csic.es/viewer/16061/?offset=#page=137&amp;viewer=picture&amp;o=bookmark&amp;n=0&amp;q=</ext-link></mixed-citation></ref><ref id="B41"><mixed-citation xmlns:xlink="http://www.w3.org/1999/xlink" xlink:type="simple"><person-group><name name-style="western"><surname>Español</surname><given-names>F</given-names></name></person-group> (<year>1949</year>) <article-title>Datos para el conocimiento de los tenebriónidos del Mediterráneo Occidental. VI. El género <italic><tp:taxon-name><tp:taxon-name-part taxon-name-part-type="genus">Misolampus</tp:taxon-name-part></tp:taxon-name></italic> Latr. en España y Baleares.</article-title><source>Graellsia</source><volume>7</volume>: <fpage>1</fpage>–<lpage>7</lpage>.</mixed-citation></ref><ref id="B161"><mixed-citation xmlns:xlink="http://www.w3.org/1999/xlink" xlink:type="simple"><person-group><name name-style="western"><surname>Solier</surname><given-names>AJJ</given-names></name></person-group> (<year>1848</year>) <article-title>Essai sur les Collaptérides. 14<sup>e</sup> Tribu – Blapsites.</article-title><source>Studi Entomologici</source><volume>1</volume>: <fpage>149</fpage>–<lpage>370</lpage>. [pls. 6–12] <ext-link xlink:type="simple" ext-link-type="uri" xlink:href="https://www.biodiversitylibrary.org/page/40161343">https://www.biodiversitylibrary.org/page/40161343</ext-link></mixed-citation></ref><ref id="B43"><mixed-citation xmlns:xlink="http://www.w3.org/1999/xlink" xlink:type="simple"><person-group><name name-style="western"><surname>Español</surname><given-names>F</given-names></name></person-group> (<year>1954a</year>) <article-title>Los tenebriónidos (Col.) de Baleares.</article-title><source>Trabajos del Museo de Ciencias Naturales de Barcelona, Nueva Serie Zoológica</source><volume>1</volume>(<issue>5</issue>): <fpage>1</fpage>–<lpage>93</lpage>.</mixed-citation></ref><ref id="B67"><mixed-citation xmlns:xlink="http://www.w3.org/1999/xlink" xlink:type="simple"><person-group><name name-style="western"><surname>Guérin-Méneville</surname><given-names>FÉ</given-names></name></person-group> (<year>1834</year>) <article-title>Matériaux pour une classification des mélasomes. (Extraits d’une monographie de cette famille).</article-title><source>Magasin de Zoologie</source><volume>4</volume>: <fpage>1</fpage>–<lpage>39</lpage>. [pls 101–118] <ext-link xlink:type="simple" ext-link-type="uri" xlink:href="https://www.biodiversitylibrary.org/page/37085196">https://www.biodiversitylibrary.org/page/37085196</ext-link></mixed-citation></ref><ref id="B39"><mixed-citation xmlns:xlink="http://www.w3.org/1999/xlink" xlink:type="simple"><person-group><name name-style="western"><surname>Erichson</surname><given-names>WF</given-names></name></person-group> (<year>1841</year>) <article-title>Über die Insecten von Algier mit besonderer Rücksicht auf ihre geographische Verbreitung.</article-title> In: <person-group><name name-style="western"><surname>Wagner</surname><given-names>MF</given-names></name></person-group> (<role>Ed.</role>) <issue-title>Reisen in der Regentschaft Algier 1836, 1837 und 1838 nebst einem naturhistorischen Anhang un einem Kupferatlas.</issue-title><source>Dritter Band. L. Voss, Leipzig</source>, <fpage>140</fpage>–<lpage>194</lpage>. <ext-link xlink:type="simple" ext-link-type="uri" xlink:href="https://www.biodiversitylibrary.org/page/33793901">https://www.biodiversitylibrary.org/page/33793901</ext-link></mixed-citation></ref><ref id="B3"><mixed-citation xmlns:xlink="http://www.w3.org/1999/xlink" xlink:type="simple"><person-group><name name-style="western"><surname>Antoine</surname><given-names>M</given-names></name></person-group> (<year>1926</year>) <article-title>Notes d’entomologie marocaine. VI (1) Tenebrionides nouveaux et intéressants.</article-title><source>Bulletin de la Société des Sciences Naturelles du Maroc</source><volume>5</volume>: <fpage>248</fpage>–<lpage>259</lpage>. <ext-link xlink:type="simple" ext-link-type="uri" xlink:href="https://bibdigital.rjb.csic.es/viewer/12177/?offset=#page=302%26viewer=picture%26o=bookmark%26n=0%26q=">https://bibdigital.rjb.csic.es/viewer/12177/?offset=#page=302&amp;viewer=picture&amp;o=bookmark&amp;n=0&amp;q=</ext-link></mixed-citation></ref><ref id="B119"><mixed-citation xmlns:xlink="http://www.w3.org/1999/xlink" xlink:type="simple"><person-group><name name-style="western"><surname>Palmer</surname><given-names>M</given-names></name></person-group> (<year>1998</year>) <article-title>Phylogeny of the genus <italic><tp:taxon-name><tp:taxon-name-part taxon-name-part-type="genus">Misolampus</tp:taxon-name-part></tp:taxon-name></italic> (<tp:taxon-name><tp:taxon-name-part taxon-name-part-type="order">Coleoptera</tp:taxon-name-part></tp:taxon-name>: <tp:taxon-name><tp:taxon-name-part taxon-name-part-type="family">Tenebrionidae</tp:taxon-name-part></tp:taxon-name>).</article-title><source>Bolleti de la Societat d’ Història Natural de les Balears</source><volume>41</volume>: <fpage>139</fpage>–<lpage>151</lpage>.</mixed-citation></ref><ref id="B77"><mixed-citation xmlns:xlink="http://www.w3.org/1999/xlink" xlink:type="simple"><person-group><name name-style="western"><surname>Juan</surname><given-names>C</given-names></name><name name-style="western"><surname>Pons</surname><given-names>J</given-names></name><name name-style="western"><surname>Petitpierre</surname><given-names>E</given-names></name></person-group> (<year>1993</year>) <article-title>Localization of tandemly repeated DNA sequences in beetle chromosomes by fluorescent in situ hybridization.</article-title><source>Chromosome Research</source><volume>1</volume>(<issue>3</issue>): <fpage>167</fpage>–<lpage>174</lpage>. <ext-link xlink:type="simple" ext-link-type="doi" xlink:href="10.1007/BF00710770">https://doi.org/10.1007/BF00710770</ext-link></mixed-citation></ref><ref id="B134"><mixed-citation xmlns:xlink="http://www.w3.org/1999/xlink" xlink:type="simple"><person-group><name name-style="western"><surname>Pons</surname><given-names>J</given-names></name><name name-style="western"><surname>Petitpierre</surname><given-names>E</given-names></name><name name-style="western"><surname>Juan</surname><given-names>C</given-names></name></person-group> (<year>1993</year>) <article-title>Characterization of the heterochromatin of the darkling beetle <italic><tp:taxon-name><tp:taxon-name-part taxon-name-part-type="genus">Misolampus</tp:taxon-name-part> <tp:taxon-name-part taxon-name-part-type="species">goudoti</tp:taxon-name-part></tp:taxon-name></italic>: cloning of two satellite DNA families and digestion of chromosomes with restriction enzymes.</article-title><source>Hereditas</source><volume>119</volume>(<issue>2</issue>): <fpage>179</fpage>–<lpage>185</lpage>. <ext-link xlink:type="simple" ext-link-type="doi" xlink:href="10.1111/j.1601-5223.1993.00179.x">https://doi.org/10.1111/j.1601-5223.1993.00179.x</ext-link></mixed-citation></ref><ref id="B133"><mixed-citation xmlns:xlink="http://www.w3.org/1999/xlink" xlink:type="simple"><person-group><name name-style="western"><surname>Pons</surname><given-names>J</given-names></name></person-group> (<year>2004</year>) <article-title>Cloning and characterization of a transposable-like repeat in the heterochromatin of the darkling beetle <italic><tp:taxon-name><tp:taxon-name-part taxon-name-part-type="genus">Misolampus</tp:taxon-name-part> <tp:taxon-name-part taxon-name-part-type="species">goudoti</tp:taxon-name-part></tp:taxon-name></italic>.</article-title><source>Genome</source><volume>47</volume>(<issue>4</issue>): <fpage>769</fpage>–<lpage>774</lpage>. <ext-link xlink:type="simple" ext-link-type="doi" xlink:href="10.1139/g04-019">https://doi.org/10.1139/g04-019</ext-link></mixed-citation></ref><ref id="B75"><mixed-citation xmlns:xlink="http://www.w3.org/1999/xlink" xlink:type="simple"><person-group><name name-style="western"><surname>Juan</surname><given-names>C</given-names></name><name name-style="western"><surname>Petitpierre</surname><given-names>E</given-names></name></person-group> (<year>1986</year>) <article-title>Karyological analyses on tenebrionid beetles from the Balearic Islands.</article-title><source>Genetica Iberica</source><volume>38</volume>(<issue>3–4</issue>): <fpage>231</fpage>–<lpage>243</lpage>.</mixed-citation></ref><ref id="B76"><mixed-citation xmlns:xlink="http://www.w3.org/1999/xlink" xlink:type="simple"><person-group><name name-style="western"><surname>Juan</surname><given-names>C</given-names></name><name name-style="western"><surname>Petitpierre</surname><given-names>E</given-names></name></person-group> (<year>1989</year>) . C-banding and DNA content in seven species of <tp:taxon-name><tp:taxon-name-part taxon-name-part-type="family">Tenebrionidae</tp:taxon-name-part></tp:taxon-name> (<tp:taxon-name><tp:taxon-name-part taxon-name-part-type="order">Coleoptera</tp:taxon-name-part></tp:taxon-name>). Genome 32(5) 834–839. <ext-link xlink:type="simple" ext-link-type="doi" xlink:href="10.1139/g89-519">https://doi.org/10.1139/g89-519</ext-link></mixed-citation></ref><ref id="B89"><mixed-citation xmlns:xlink="http://www.w3.org/1999/xlink" xlink:type="simple"><person-group><name name-style="western"><surname>Löbl</surname><given-names>I</given-names></name><name name-style="western"><surname>Merkl</surname><given-names>O</given-names></name><name name-style="western"><surname>Ando</surname><given-names>K</given-names></name><name name-style="western"><surname>Bouchard</surname><given-names>P</given-names></name><name name-style="western"><surname>Lillig</surname><given-names>M</given-names></name><name name-style="western"><surname>Masomuto</surname><given-names>K</given-names></name><name name-style="western"><surname>Schawaller</surname><given-names>W</given-names></name></person-group> (<year>2008</year>) <article-title>Subfamily <tp:taxon-name><tp:taxon-name-part taxon-name-part-type="subfamily">Stenochiinae</tp:taxon-name-part></tp:taxon-name> Kirby, 1837.</article-title> In: <person-group><name name-style="western"><surname>Löbl</surname><given-names>I</given-names></name><name name-style="western"><surname>Smetana</surname><given-names>A</given-names></name></person-group> (<role>Eds</role>) <issue-title>Catalogue of Palaearctic Coleoptera.</issue-title><source>Volume 5. <tp:taxon-name><tp:taxon-name-part taxon-name-part-type="superfamily">Tenebrionoidea</tp:taxon-name-part></tp:taxon-name>. Apollo Books, Stenstrup</source>, <fpage>339</fpage>–<lpage>352</lpage>.</mixed-citation></ref><ref id="B93"><mixed-citation xmlns:xlink="http://www.w3.org/1999/xlink" xlink:type="simple"><person-group><name name-style="western"><surname>Lucas</surname><given-names>PH</given-names></name></person-group> (<year>1849</year>) <source>Exploration scientifique de l’Algérie pendant les années 1840, 1841, 1842: Histoire naturelle des animaux articulés 2, Insectes.</source><publisher-name>Imprimerie Nationale</publisher-name>, <publisher-loc>Paris</publisher-loc>, <size units="page">590 pp</size>. <ext-link xlink:type="simple" ext-link-type="uri" xlink:href="https://www.biodiversitylibrary.org/page/46117988">https://www.biodiversitylibrary.org/page/46117988</ext-link></mixed-citation></ref><ref id="B24"><mixed-citation xmlns:xlink="http://www.w3.org/1999/xlink" xlink:type="simple"><person-group><name name-style="western"><surname>Cardona Orfila</surname><given-names>F</given-names></name></person-group> (<year>1875</year>) <source>Doscientos coleópteros más de Menorca.</source><publisher-name>Imprenta de Miguel Parpal</publisher-name>, <publisher-loc>Maó</publisher-loc>, <size units="page">23 pp</size>. <ext-link xlink:type="simple" ext-link-type="uri" xlink:href="https://issuu.com/bibliomao/docs/doscientos_cole__pteros_mas_de_meno">https://issuu.com/bibliomao/docs/doscientos_cole__pteros_mas_de_meno</ext-link></mixed-citation></ref><ref id="B127"><mixed-citation xmlns:xlink="http://www.w3.org/1999/xlink" xlink:type="simple"><person-group><name name-style="western"><surname>Pérez Arcas</surname><given-names>L</given-names></name></person-group> (<year>1873</year>) <article-title><italic><tp:taxon-name><tp:taxon-name-part taxon-name-part-type="genus">Misolampus</tp:taxon-name-part> <tp:taxon-name-part taxon-name-part-type="species">goudoti</tp:taxon-name-part></tp:taxon-name></italic> Breme, hallado en Menorca.</article-title><source>Actas de la Sociedad Española de Historia Natural</source><volume>2</volume>: <fpage>14</fpage>–<lpage>15</lpage>. <ext-link xlink:type="simple" ext-link-type="uri" xlink:href="https://bibdigital.rjb.csic.es/viewer/10480/?offset=#page=1%26viewer=picture%26o=bookmark%26n=0%26q=">https://bibdigital.rjb.csic.es/viewer/10480/?offset=#page=1&amp;viewer=picture&amp;o=bookmark&amp;n=0&amp;q=</ext-link></mixed-citation></ref><ref id="B109"><mixed-citation xmlns:xlink="http://www.w3.org/1999/xlink" xlink:type="simple"><person-group><name name-style="western"><surname>Moragues</surname><given-names>F</given-names></name></person-group> (<year>1889</year>) <article-title>Coleópteros de Mallorca.</article-title><source>Anales de la Sociedad Española de Historia Natural</source><volume>18</volume> [<issue>1888</issue>]: <fpage>11</fpage>–<lpage>34</lpage>. <ext-link xlink:type="simple" ext-link-type="uri" xlink:href="https://www.biodiversitylibrary.org/page/8157089">https://www.biodiversitylibrary.org/page/8157089</ext-link></mixed-citation></ref><ref id="B25"><mixed-citation xmlns:xlink="http://www.w3.org/1999/xlink" xlink:type="simple"><person-group><name name-style="western"><surname>Champion</surname><given-names>GC</given-names></name></person-group> (<year>1891</year>) <article-title>A list of the Heteromerous <tp:taxon-name><tp:taxon-name-part taxon-name-part-type="order">Coleoptera</tp:taxon-name-part></tp:taxon-name> collected by Mr J J Walker, R N, F L S, in the region of the Straits of Gibraltar, with descriptions of four new species.</article-title><source>Transactions of the Entomological Society of London</source><volume>1891</volume>: <fpage>375</fpage>–<lpage>401</lpage>. <ext-link xlink:type="simple" ext-link-type="uri" xlink:href="https://www.biodiversitylibrary.org/page/33776818">https://www.biodiversitylibrary.org/page/33776818</ext-link></mixed-citation></ref><ref id="B97"><mixed-citation xmlns:xlink="http://www.w3.org/1999/xlink" xlink:type="simple"><person-group><name name-style="western"><surname>Martínez de la Escalera</surname><given-names>M</given-names></name></person-group> (<year>1914</year>) <article-title>Los Coleópteros de Marruecos.</article-title><source>Trabajos del Museo Nacional de Ciencias Naturales, Serie Zoológica</source><volume>11</volume>: <fpage>1</fpage>–<lpage>553</lpage>.</mixed-citation></ref><ref id="B130"><mixed-citation xmlns:xlink="http://www.w3.org/1999/xlink" xlink:type="simple"><person-group><name name-style="western"><surname>Peyerimhoff de</surname><given-names>P</given-names></name></person-group> (<year>1919</year>) <article-title>Notes sur la biologie de quelques coléoptères phytophagues du nord-africain (3<sup>ème</sup> série).</article-title><source>Annales de la Société entomologique France</source><volume>88</volume>: <fpage>169</fpage>–<lpage>258</lpage>.</mixed-citation></ref><ref id="B88"><mixed-citation xmlns:xlink="http://www.w3.org/1999/xlink" xlink:type="simple"><person-group><name name-style="western"><surname>Lindberg</surname><given-names>H</given-names></name></person-group> (<year>1933</year>) <article-title>Inventa entomologica, itineris Hispanici et Maroccani, quod a. 1926 fecerunt Harald et Håkan Lindberg.</article-title><source>Commentationes Biologicae, Societas Scientiarum Fennica</source><volume>4</volume>(<issue>5</issue>): <fpage>1</fpage>–<lpage>31</lpage>. [1 pl]</mixed-citation></ref><ref id="B34"><mixed-citation xmlns:xlink="http://www.w3.org/1999/xlink" xlink:type="simple"><person-group><name name-style="western"><surname>De La Fuente</surname><given-names>JM</given-names></name></person-group> (<year>1934–1935</year>) <article-title>Fam. <tp:taxon-name><tp:taxon-name-part taxon-name-part-type="family">Tenebrionidae</tp:taxon-name-part></tp:taxon-name>.</article-title> In: <institution xlink:type="simple">Catálogo sistemático-geográfico de los Coleópteros observados en la península ibérica, Pirineos propiamente dichos y Baleares (continuación) </institution> (<role>Ed.</role>) <issue-title>.</issue-title><source>Boletín de la Sociedad entomológica de España 17[1934]: 17–32, 61–76, 99–114; 18[1935]: 17–32, 53–68</source>, <fpage>101</fpage>–<lpage>116</lpage>.</mixed-citation></ref><ref id="B118"><mixed-citation xmlns:xlink="http://www.w3.org/1999/xlink" xlink:type="simple"><person-group><name name-style="western"><surname>Palau</surname><given-names>JM</given-names></name></person-group> (<year>1945</year>) <article-title>Notas para un catálogo de los coleópteros de Mallorca. I. Fam. <tp:taxon-name><tp:taxon-name-part taxon-name-part-type="family">Tenebrionidae</tp:taxon-name-part></tp:taxon-name>.</article-title><source>Graellsia</source><volume>3</volume>(<issue>1</issue>): <fpage>23</fpage>–<lpage>36</lpage>.</mixed-citation></ref><ref id="B42"><mixed-citation xmlns:xlink="http://www.w3.org/1999/xlink" xlink:type="simple"><person-group><name name-style="western"><surname>Español</surname><given-names>F</given-names></name></person-group> (<year>1953</year>) <article-title><tp:taxon-name>Helopinae</tp:taxon-name> de la zona mediterránea de Marruecos (Col. <tp:taxon-name><tp:taxon-name-part taxon-name-part-type="family">Tenebrionidae</tp:taxon-name-part></tp:taxon-name>).</article-title><source>Eos</source><volume>29</volume>: <fpage>71</fpage>–<lpage>83</lpage>.</mixed-citation></ref><ref id="B29"><mixed-citation xmlns:xlink="http://www.w3.org/1999/xlink" xlink:type="simple"><person-group><name name-style="western"><surname>Cobos</surname><given-names>A</given-names></name></person-group> (<year>1955</year>) <article-title>Prospección entomológica en la zona española del Protectorado en Marruecos.</article-title><source>Archivos del Instituto de Aclimatación de Almería</source><volume>4</volume>: <fpage>1</fpage>–<lpage>9</lpage>.</mixed-citation></ref><ref id="B122"><mixed-citation xmlns:xlink="http://www.w3.org/1999/xlink" xlink:type="simple"><person-group><name name-style="western"><surname>Pardo Alcaide</surname><given-names>A</given-names></name></person-group> (<year>1955</year>) <article-title>Contribución al conocimiento de la fauna entomológica marroquí – VI Coleópteros del valle inferior del Uad Muluya.</article-title><source>Tamuda</source><volume>3</volume>: <fpage>39</fpage>–<lpage>74</lpage>.</mixed-citation></ref><ref id="B81"><mixed-citation xmlns:xlink="http://www.w3.org/1999/xlink" xlink:type="simple"><person-group><name name-style="western"><surname>Kocher</surname><given-names>L</given-names></name></person-group> (<year>1958</year>) <article-title>Catalogue commenté des Coléoptères du Maroc. Fascicule VI: Ténébrionides.</article-title><source>Travaux de l’Institut scientifique chérifien, série Zoologie</source><volume>12</volume>: <fpage>7</fpage>–<lpage>185</lpage>.</mixed-citation></ref><ref id="B30"><mixed-citation xmlns:xlink="http://www.w3.org/1999/xlink" xlink:type="simple"><person-group><name name-style="western"><surname>Cobos</surname><given-names>A</given-names></name></person-group> (<year>1961</year>) <article-title>Exploración entomológica del cedral de Tizi-Ifri (macizo del Iguelmalet, Rif central, Marruecos). Coleópteros.</article-title><source>Archivos del Instituto de Aclimatación de Almería</source><volume>10</volume>: <fpage>63</fpage>–<lpage>98</lpage>.</mixed-citation></ref><ref id="B49"><mixed-citation xmlns:xlink="http://www.w3.org/1999/xlink" xlink:type="simple"><person-group><name name-style="western"><surname>Español</surname><given-names>F</given-names></name></person-group> (<year>1967</year>) <article-title>Misión entomológica Hakan Lindberg y M. Meinander a Marruecos. Col. <tp:taxon-name><tp:taxon-name-part taxon-name-part-type="family">Tenebrionidae</tp:taxon-name-part></tp:taxon-name>.</article-title><source>Publicaciones del Instituto de Biología Aplicada</source><volume>42</volume>: <fpage>17</fpage>–<lpage>47</lpage>.</mixed-citation></ref><ref id="B110"><mixed-citation xmlns:xlink="http://www.w3.org/1999/xlink" xlink:type="simple"><person-group><name name-style="western"><surname>Mouna</surname><given-names>M</given-names></name><name name-style="western"><surname>Arahou</surname><given-names>M</given-names></name></person-group> (<year>1986</year>) <article-title>Comparaison des peuplements de Coléoptères frondicoles de deux essences forestieres resineuses au Maroc: Cedre (<italic><tp:taxon-name><tp:taxon-name-part taxon-name-part-type="genus">Cedrus</tp:taxon-name-part> <tp:taxon-name-part taxon-name-part-type="species">atlantica</tp:taxon-name-part></tp:taxon-name></italic> Man) et Thuya (<italic><tp:taxon-name><tp:taxon-name-part taxon-name-part-type="genus">Tetraclinis</tp:taxon-name-part> <tp:taxon-name-part taxon-name-part-type="species">articulata</tp:taxon-name-part></tp:taxon-name></italic> Vahl et Benth).</article-title><source>Bulletin de l’Institut Scientifique, Rabat</source><volume>1</volume>: <fpage>133</fpage>–<lpage>142</lpage>.</mixed-citation></ref><ref id="B180"><mixed-citation xmlns:xlink="http://www.w3.org/1999/xlink" xlink:type="simple"><person-group><name name-style="western"><surname>Whitehead</surname><given-names>PF</given-names></name></person-group> (<year>1993</year>) <article-title>Observations on <tp:taxon-name><tp:taxon-name-part taxon-name-part-type="order">Coleoptera</tp:taxon-name-part></tp:taxon-name> of Mallorca, Balearic Islands.</article-title><source>Bolletí de la Societat d’Història Natural de les Balears</source><volume>36</volume>: <fpage>45</fpage>–<lpage>56</lpage>.</mixed-citation></ref><ref id="B123"><mixed-citation xmlns:xlink="http://www.w3.org/1999/xlink" xlink:type="simple"><person-group><name name-style="western"><surname>París García</surname><given-names>M</given-names></name><name name-style="western"><surname>Blay Goicoechea</surname><given-names>A</given-names></name><name name-style="western"><surname>Hitado Morales</surname><given-names>M</given-names></name></person-group> (<year>2011</year>) Las “especies” no descritas de M. Martínez de la Escalera. In: Martín Albaladejo, Izquierdo Moya (Eds) Manuel Martínez de la Escalera. Biografía y Publicaciones. DVD. Museo Nacional de Ciencias Naturales (CSIC) and Asociación española de Entomología.</mixed-citation></ref><ref id="B13"><mixed-citation xmlns:xlink="http://www.w3.org/1999/xlink" xlink:type="simple"><person-group><name name-style="western"><surname>Benyahia</surname><given-names>Y</given-names></name><name name-style="western"><surname>Soldati</surname><given-names>F</given-names></name><name name-style="western"><surname>Rohi</surname><given-names>L</given-names></name><name name-style="western"><surname>Valladarès</surname><given-names>L</given-names></name><name name-style="western"><surname>Maatouf</surname><given-names>N</given-names></name><name name-style="western"><surname>Courtin</surname><given-names>O</given-names></name><name name-style="western"><surname>El Antry</surname><given-names>S</given-names></name><name name-style="western"><surname>Brustel</surname><given-names>H</given-names></name></person-group> (<year>2015</year>) <article-title>First survey of darkling beetles (<tp:taxon-name><tp:taxon-name-part taxon-name-part-type="order">Coleoptera</tp:taxon-name-part></tp:taxon-name>, <tp:taxon-name><tp:taxon-name-part taxon-name-part-type="family">Tenebrionidae</tp:taxon-name-part></tp:taxon-name>) of Talassemtane National Park, Western Rif, Morocco.</article-title><source>Check List</source><volume>11</volume>(<issue>5</issue>): <fpage>1778</fpage>. <ext-link xlink:type="simple" ext-link-type="doi" xlink:href="10.15560/11.5.1778">https://doi.org/10.15560/11.5.1778</ext-link></mixed-citation></ref><ref id="B12"><mixed-citation xmlns:xlink="http://www.w3.org/1999/xlink" xlink:type="simple"><person-group><name name-style="western"><surname>Benyahia</surname><given-names>Y</given-names></name><name name-style="western"><surname>Brustel</surname><given-names>H</given-names></name><name name-style="western"><surname>El Antry</surname><given-names>S</given-names></name><name name-style="western"><surname>Courtin</surname><given-names>O</given-names></name><name name-style="western"><surname>Maatouf</surname><given-names>N</given-names></name><name name-style="western"><surname>Valladares</surname><given-names>L</given-names></name><name name-style="western"><surname>Rohi</surname><given-names>L</given-names></name></person-group> (<year>2016</year>) <article-title>Preliminary list of <tp:taxon-name><tp:taxon-name-part taxon-name-part-type="order">Coleoptera</tp:taxon-name-part></tp:taxon-name> heritage species of the Talassemtane National Park, Morocco.</article-title><source>Journal of Insect Biodiversity</source><volume>4</volume>(<issue>13</issue>): <fpage>1</fpage>–<lpage>30</lpage>. <ext-link xlink:type="simple" ext-link-type="doi" xlink:href="10.12976/jib/2015.4.13">https://doi.org/10.12976/jib/2015.4.13</ext-link></mixed-citation></ref><ref id="B115"><mixed-citation xmlns:xlink="http://www.w3.org/1999/xlink" xlink:type="simple"><person-group><name name-style="western"><surname>Núñez</surname><given-names>L</given-names></name><name name-style="western"><surname>Closa</surname><given-names>S</given-names></name><name name-style="western"><surname>González</surname><given-names>E</given-names></name><name name-style="western"><surname>Lencina</surname><given-names>JL</given-names></name><name name-style="western"><surname>Gallego</surname><given-names>D</given-names></name></person-group> (<year>2016</year>) <article-title>Metodología para la determinación de niveles de infestación por <italic><tp:taxon-name><tp:taxon-name-part taxon-name-part-type="genus">Cerambyx</tp:taxon-name-part> <tp:taxon-name-part taxon-name-part-type="species">cerdo</tp:taxon-name-part></tp:taxon-name></italic> (Linnaeus, 1758), desarrollo de técnicas de captura y estudio de fauna saproxílica acompañante en los encinares de Mallorca.</article-title><source>Cuadernos de la Sociedad Española de Ciencias Forestales</source><volume>43</volume>: <fpage>401</fpage>–<lpage>408</lpage>. <ext-link xlink:type="simple" ext-link-type="doi" xlink:href="10.31167/csef.v0i42.17493">https://doi.org/10.31167/csef.v0i42.17493</ext-link></mixed-citation></ref><ref id="B27"><mixed-citation xmlns:xlink="http://www.w3.org/1999/xlink" xlink:type="simple"><person-group><name name-style="western"><surname>Chavanon</surname><given-names>G</given-names></name></person-group> (<year>2020</year>) <article-title>Catalogue des Coléoptères de la région orientale du Maroc (Province de Guercif exceptée).</article-title><source>Travaux de l’Institut Scientifique, Série Zoologie</source><volume>57</volume>(<issue>2018</issue>): <fpage>1</fpage>–<lpage>192</lpage>.</mixed-citation></ref><ref id="B37"><mixed-citation xmlns:xlink="http://www.w3.org/1999/xlink" xlink:type="simple"><person-group><name name-style="western"><surname>Elith</surname><given-names>J</given-names></name><name name-style="western"><surname>Graham</surname><given-names>CH</given-names></name><name name-style="western"><surname>Anderson</surname><given-names>RP</given-names></name><name name-style="western"><surname>Dudík</surname><given-names>M</given-names></name><name name-style="western"><surname>Ferrier</surname><given-names>S</given-names></name><name name-style="western"><surname>Guisan</surname><given-names>A</given-names></name><name name-style="western"><surname>Hijmans</surname><given-names>RJ</given-names></name><name name-style="western"><surname>Huettmann</surname><given-names>F</given-names></name><name name-style="western"><surname>Leathwick</surname><given-names>JR</given-names></name><name name-style="western"><surname>Lehmann</surname><given-names>A</given-names></name><name name-style="western"><surname>Li</surname><given-names>J</given-names></name><name name-style="western"><surname>Lohmann</surname><given-names>LG</given-names></name><name name-style="western"><surname>Loiselle</surname><given-names>BA</given-names></name><name name-style="western"><surname>Manion</surname><given-names>G</given-names></name><name name-style="western"><surname>Moritz</surname><given-names>C</given-names></name><name name-style="western"><surname>Nakamura</surname><given-names>M</given-names></name><name name-style="western"><surname>Nakazawa</surname><given-names>Y</given-names></name><name name-style="western"><surname>Overton</surname><given-names>JMcCM</given-names></name><name name-style="western"><surname>Peterson</surname><given-names>AT</given-names></name><name name-style="western"><surname>Phillips</surname><given-names>SJ</given-names></name><name name-style="western"><surname>Richardson</surname><given-names>K</given-names></name><name name-style="western"><surname>Scachetti‐Pereira</surname><given-names>R</given-names></name><name name-style="western"><surname>Schapire</surname><given-names>RE</given-names></name><name name-style="western"><surname>Soberón</surname><given-names>J</given-names></name><name name-style="western"><surname>Williams</surname><given-names>S</given-names></name><name name-style="western"><surname>Wisz</surname><given-names>MS</given-names></name><name name-style="western"><surname>Zimmermann</surname><given-names>NE</given-names></name></person-group> (<year>2006</year>) <article-title>Novel methods improve prediction of species’ distributions from occurrence data.</article-title><source>Ecography</source><volume>29</volume>: <fpage>129</fpage>–<lpage>151</lpage>. <ext-link xlink:type="simple" ext-link-type="doi" xlink:href="10.1111/j.2006.0906-7590.04596.x">https://doi.org/10.1111/j.2006.0906-7590.04596.x</ext-link></mixed-citation></ref><ref id="B52"><mixed-citation xmlns:xlink="http://www.w3.org/1999/xlink" xlink:type="simple"><person-group><name name-style="western"><surname>Fick</surname><given-names>SE</given-names></name><name name-style="western"><surname>Hijmans</surname><given-names>RJ</given-names></name></person-group> (<year>2017</year>) <article-title>WorldClim 2: new 1‐km spatial resolution climate surfaces for global land areas.</article-title><source>International Journal of Climatology,</source><volume>37</volume>(<issue>12</issue>): <fpage>4302</fpage>–<lpage>4315</lpage>. <ext-link xlink:type="simple" ext-link-type="doi" xlink:href="10.1002/joc.5086">https://doi.org/10.1002/joc.5086</ext-link></mixed-citation></ref><ref id="B105"><mixed-citation xmlns:xlink="http://www.w3.org/1999/xlink" xlink:type="simple"><person-group><name name-style="western"><surname>Michard</surname><given-names>A</given-names></name></person-group> (<year>1976</year>) <article-title>Eléments de Géologie marocaine.</article-title><source>Notes et Mémories Service Géologique du Maroc</source><volume>252</volume>: <fpage>1</fpage>–<lpage>408</lpage>.</mixed-citation></ref><ref id="B172"><mixed-citation xmlns:xlink="http://www.w3.org/1999/xlink" xlink:type="simple"><person-group><name name-style="western"><surname>Vera</surname><given-names>JA</given-names></name></person-group> (<year>2004</year>) <source>Geología de España.</source><publisher-name>Sociedad Geológica de España-Instituto Geológico y Minero de España</publisher-name>, <publisher-loc>Madrid</publisher-loc>, <size units="page">890 pp</size>. [2 maps]</mixed-citation></ref><ref id="B116"><mixed-citation xmlns:xlink="http://www.w3.org/1999/xlink" xlink:type="simple"><person-group><name name-style="western"><surname>Oliveira</surname><given-names>JT</given-names></name><name name-style="western"><surname>Quesada</surname><given-names>C</given-names></name></person-group> (<year>2019a</year>) The Geology of Iberia: A Geodynamic Approach: Volume2: The Variscan Cycle. Springer International Publishing, 542 pp. <ext-link xlink:type="simple" ext-link-type="doi" xlink:href="10.1007/978-3-030-10519-8">https://doi.org/10.1007/978-3-030-10519-8</ext-link></mixed-citation></ref><ref id="B117"><mixed-citation xmlns:xlink="http://www.w3.org/1999/xlink" xlink:type="simple"><person-group><name name-style="western"><surname>Oliveira</surname><given-names>JT</given-names></name><name name-style="western"><surname>Quesada</surname><given-names>C</given-names></name></person-group> (<year>2019b</year>) The Geology of Iberia: A Geodynamic Approach: Volume 3: The Alpine Cycle. Springer International Publishing, 566 pp. <ext-link xlink:type="simple" ext-link-type="doi" xlink:href="10.1007/978-3-030-11295-0">https://doi.org/10.1007/978-3-030-11295-0</ext-link></mixed-citation></ref><ref id="B9"><mixed-citation xmlns:xlink="http://www.w3.org/1999/xlink" xlink:type="simple"><person-group><name name-style="western"><surname>Benabid</surname><given-names>A</given-names></name></person-group> (<year>1985</year>) <article-title>Les écosystèmes forestiers, préforestiers et presteppiques du Maroc: diversité, répartition biogéographique et problèmes posés par leur aménagement.</article-title><source>Forêt méditerranéenne</source><volume>7</volume>(<issue>1</issue>): <fpage>53</fpage>–<lpage>64</lpage>.</mixed-citation></ref><ref id="B139"><mixed-citation xmlns:xlink="http://www.w3.org/1999/xlink" xlink:type="simple"><person-group><name name-style="western"><surname>Rivas-Martínez</surname><given-names>S</given-names></name></person-group> (<year>1987</year>) <source>Memoria del mapa de las series de vegetación de España 1:400 000.</source><publisher-name>ICONA</publisher-name>, <publisher-loc>Madrid</publisher-loc>, <size units="page">268 pp</size>.</mixed-citation></ref><ref id="B87"><mixed-citation xmlns:xlink="http://www.w3.org/1999/xlink" xlink:type="simple"><person-group><name name-style="western"><surname>Le Houerou</surname><given-names>HN</given-names></name></person-group> (<year>1989</year>) Classification écoclimatique des zones arides (s.l.) de l’Afrique du Nord. Ecologia mediterranea 15(3/4): 95–144. [7 pls] <ext-link xlink:type="simple" ext-link-type="doi" xlink:href="10.3406/ecmed.1989.1643">https://doi.org/10.3406/ecmed.1989.1643</ext-link></mixed-citation></ref><ref id="B142"><mixed-citation xmlns:xlink="http://www.w3.org/1999/xlink" xlink:type="simple"><person-group><name name-style="western"><surname>Rivas-Martínez</surname><given-names>S</given-names></name><name name-style="western"><surname>Díaz</surname><given-names>TE</given-names></name><name name-style="western"><surname>Fernández-González</surname><given-names>F</given-names></name><name name-style="western"><surname>Izco</surname><given-names>J</given-names></name><name name-style="western"><surname>Loidi</surname><given-names>J</given-names></name><name name-style="western"><surname>Lousa</surname><given-names>M</given-names></name><name name-style="western"><surname>Penas</surname><given-names>A</given-names></name></person-group> (<year>2002</year>) <article-title>Vascular plant communities of Spain and Portugal. Addenda to the syntaxonomical checklist of 2001. Part I.</article-title><source>Itinera Geobotanica</source><volume>15</volume>: <fpage>5</fpage>–<lpage>432</lpage>.</mixed-citation></ref><ref id="B140"><mixed-citation xmlns:xlink="http://www.w3.org/1999/xlink" xlink:type="simple"><person-group><name name-style="western"><surname>Rivas-Martínez</surname><given-names>S</given-names></name></person-group> (<year>2007</year>) <article-title>Mapa de series, geoseries y geopermaseries de vegetación de España [Memoria del Mapa de Vegetación Potencial de España. Parte I].</article-title><source>Itinera Geobotánica</source><volume>17</volume>(<issue>1</issue>): <fpage>1</fpage>–<lpage>436</lpage>.</mixed-citation></ref><ref id="B157"><mixed-citation xmlns:xlink="http://www.w3.org/1999/xlink" xlink:type="simple"><person-group><name name-style="western"><surname>Sebbar</surname><given-names>A</given-names></name><name name-style="western"><surname>Hsaine</surname><given-names>M</given-names></name><name name-style="western"><surname>Fougrach</surname><given-names>H</given-names></name><name name-style="western"><surname>Badri</surname><given-names>W</given-names></name></person-group> (<year>2013</year>) Carte des precipitations annuelles au Maroc (1935/2006). 26<sup>éme</sup> Colloque de l’Association Internationale de Climatologie, Cotonou (Bénin), September 2013: 37–43.</mixed-citation></ref><ref id="B7"><mixed-citation xmlns:xlink="http://www.w3.org/1999/xlink" xlink:type="simple"><person-group><name name-style="western"><surname>Benabid</surname><given-names>A</given-names></name></person-group> (<year>1982</year>) <source>Etudes phytoécologique, biogéographique et dinamique des associations et séries sylvatiques du Rif occidental (Maroc). Thèse Doct. ès-Sc. Faculté des Sciences et Techniques St. Jerôme.</source><publisher-name>Université de Droit</publisher-name>, <publisher-loc>d’Economie et des Sciences d’Aix-Marseille</publisher-loc>, <size units="page">199 pp</size>.</mixed-citation></ref><ref id="B8"><mixed-citation xmlns:xlink="http://www.w3.org/1999/xlink" xlink:type="simple"><person-group><name name-style="western"><surname>Benabid</surname><given-names>A</given-names></name></person-group> (<year>1984</year>) <article-title>Etude phytoécologique des peuplements forestiers et préforestiers du Rif centro-occidental (Maroc).</article-title><source>Travaux de l’Institut Scientifique, Rabat, série Botanique</source><volume>34</volume>: <fpage>1</fpage>–<lpage>64</lpage>.</mixed-citation></ref><ref id="B11"><mixed-citation xmlns:xlink="http://www.w3.org/1999/xlink" xlink:type="simple"><person-group><name name-style="western"><surname>Benabid</surname><given-names>A</given-names></name><name name-style="western"><surname>Fennane</surname><given-names>M</given-names></name></person-group> (<year>1994</year>) <article-title>Connaissances sur la végétation du Maroc: Phytogéographie, phytosociologie et séries de végétation.</article-title><source>Lazaroa</source><volume>14</volume>: <fpage>21</fpage>–<lpage>97</lpage>.</mixed-citation></ref><ref id="B14"><mixed-citation xmlns:xlink="http://www.w3.org/1999/xlink" xlink:type="simple"><person-group><name name-style="western"><surname>Bolòs de</surname><given-names>O</given-names></name></person-group> (<year>1997</year>) <source>La vegetació de les Illes Balears. Comunitat des plantes.</source><publisher-name>Institut d’Estudis Catalans</publisher-name>, <publisher-loc>Arxius de les Seccions de Ciències 114 [1996]</publisher-loc>, <size units="page">269 pp</size>.</mixed-citation></ref><ref id="B26"><mixed-citation xmlns:xlink="http://www.w3.org/1999/xlink" xlink:type="simple"><person-group><name name-style="western"><surname>Charco</surname><given-names>J</given-names></name></person-group> (<year>1999</year>) <source>El bosque mediterráneo en el norte de África. Biodiversidad y lucha contra la desertificación.</source><publisher-name>Agencia Española de Cooperación Internacional</publisher-name>, <publisher-loc>Madrid</publisher-loc>, <size units="page">370 pp</size>.</mixed-citation></ref><ref id="B10"><mixed-citation xmlns:xlink="http://www.w3.org/1999/xlink" xlink:type="simple"><person-group><name name-style="western"><surname>Benabid</surname><given-names>A</given-names></name></person-group> (<year>2000</year>) <source>Flore et écosystèmes du Maroc. Évaluation et préservation de la biodiversité. Ed.</source><publisher-name>Ibis Press</publisher-name>, <publisher-loc>Paris</publisher-loc>, <size units="page">359 pp</size>.</mixed-citation></ref><ref id="B163"><mixed-citation xmlns:xlink="http://www.w3.org/1999/xlink" xlink:type="simple"><person-group><name name-style="western"><surname>Taleb</surname><given-names>MS</given-names></name><name name-style="western"><surname>Fennane</surname><given-names>M</given-names></name></person-group> (<year>2019</year>) <article-title>Vascular Plant Communities of Morocco. Phytosociology, Ecology and Geography.</article-title> In: <person-group><name name-style="western"><surname>Pedrotti</surname><given-names>F</given-names></name></person-group> (<role>Ed.</role>) <issue-title>Geobotany Studies.</issue-title><source>Basics, Methods and Case Studies. Springer Nature Switzerland AG. Cham.</source>, <fpage>1</fpage>–<lpage>161</lpage>. <ext-link xlink:type="simple" ext-link-type="doi" xlink:href="10.1007/978-3-319-93704-5">https://doi.org/10.1007/978-3-319-93704-5</ext-link></mixed-citation></ref><ref id="B58"><mixed-citation xmlns:xlink="http://www.w3.org/1999/xlink" xlink:type="simple"><person-group><name name-style="western"><surname>Géhu</surname><given-names>JM</given-names></name><name name-style="western"><surname>Biondi</surname><given-names>E</given-names></name></person-group> (<year>1998</year>) <article-title>Nature et limites de quelques végétations littorales de type macaronésien sur les côtes sud occidentales du Maroc.</article-title><source>Acta Botanica Barcinonensia</source><volume>45</volume>: <fpage>439</fpage>–<lpage>453</lpage>.</mixed-citation></ref><ref id="B103"><mixed-citation xmlns:xlink="http://www.w3.org/1999/xlink" xlink:type="simple"><person-group><name name-style="western"><surname>Médail</surname><given-names>F</given-names></name><name name-style="western"><surname>Quézel</surname><given-names>P</given-names></name></person-group> (<year>1999</year>) <article-title>The phytogeographical significance of S.W. Morocco compared to the Canary Islands.</article-title><source>Plant Ecology</source><volume>140</volume>: <fpage>221</fpage>–<lpage>244</lpage>. <ext-link xlink:type="simple" ext-link-type="doi" xlink:href="10.1023/A:1009775327616">https://doi.org/10.1023/A:1009775327616</ext-link></mixed-citation></ref><ref id="B148"><mixed-citation xmlns:xlink="http://www.w3.org/1999/xlink" xlink:type="simple"><person-group><name name-style="western"><surname>Ruiz</surname><given-names>JL</given-names></name><name name-style="western"><surname>García-París</surname><given-names>M</given-names></name></person-group> (<year>2015</year>) Una nueva especie de <italic><tp:taxon-name><tp:taxon-name-part taxon-name-part-type="genus">Meloe</tp:taxon-name-part></tp:taxon-name></italic> Linnaeus, 1758 del grupo de <tp:taxon-name><tp:taxon-name-part taxon-name-part-type="genus">M.</tp:taxon-name-part> (<tp:taxon-name-part taxon-name-part-type="subgenus">Eurymeloe</tp:taxon-name-part>) <tp:taxon-name-part taxon-name-part-type="species">rugosus</tp:taxon-name-part></tp:taxon-name> Marsham, 1802 (<tp:taxon-name><tp:taxon-name-part taxon-name-part-type="order">Coleoptera</tp:taxon-name-part></tp:taxon-name>: <tp:taxon-name><tp:taxon-name-part taxon-name-part-type="family">Meloidae</tp:taxon-name-part></tp:taxon-name>) del suroeste de Marruecos. Graellsia 71(1): e018. <ext-link xlink:type="simple" ext-link-type="doi" xlink:href="10.3989/graellsia.2015.v71.118">https://doi.org/10.3989/graellsia.2015.v71.118</ext-link></mixed-citation></ref><ref id="B111"><mixed-citation xmlns:xlink="http://www.w3.org/1999/xlink" xlink:type="simple"><person-group><name name-style="western"><surname>Nabozhenko</surname><given-names>MV</given-names></name></person-group> (<year>2015</year>) <article-title>To the knowledge of <tp:taxon-name><tp:taxon-name-part taxon-name-part-type="tribe">Helopini</tp:taxon-name-part></tp:taxon-name> (<tp:taxon-name><tp:taxon-name-part taxon-name-part-type="order">Coleoptera</tp:taxon-name-part></tp:taxon-name>: <tp:taxon-name><tp:taxon-name-part taxon-name-part-type="family">Tenebrionidae</tp:taxon-name-part></tp:taxon-name>) of Morocco.</article-title><source>Caucasian Entomological Bulletin</source><volume>11</volume>(<issue>1</issue>): <fpage>33</fpage>–<lpage>37</lpage>. <ext-link xlink:type="simple" ext-link-type="doi" xlink:href="10.23885/1814-3326-2015-11-1-33-37">https://doi.org/10.23885/1814-3326-2015-11-1-33-37</ext-link></mixed-citation></ref><ref id="B150"><mixed-citation xmlns:xlink="http://www.w3.org/1999/xlink" xlink:type="simple"><person-group><name name-style="western"><surname>Salata</surname><given-names>S</given-names></name><name name-style="western"><surname>Georgiadis</surname><given-names>C</given-names></name><name name-style="western"><surname>Borowiec</surname><given-names>L</given-names></name></person-group> (<year>2019</year>) <article-title>Invasive ant species (<tp:taxon-name><tp:taxon-name-part taxon-name-part-type="order">Hymenoptera</tp:taxon-name-part></tp:taxon-name>: <tp:taxon-name><tp:taxon-name-part taxon-name-part-type="family">Formicidae</tp:taxon-name-part></tp:taxon-name>) of Greece and Cyprus.</article-title><source>North-Western Journal of Zoology</source><volume>15</volume>(<issue>1</issue>): <fpage>13</fpage>–<lpage>23</lpage>.</mixed-citation></ref></ref-list></tp:taxon-treatment>
