# Supplementary material for: Catalogue, distribution, taxonomic notes, and conservation of the Western Palearctic endemic hunchback beetles (Tenebrionidae, Misolampus)
Source: Zookeys. 2020 Aug 24;963:81–129. doi: 10.3897/zookeys.963.53500 (PMC7458947; doi:10.3897/zookeys.963.53500)
Supplement: XML Treatment for Misolampus lusitanicus [file zookeys.963.53500-treatment3.xml]

<!DOCTYPE tp:taxon-treatment
  PUBLIC "-//TaxonX//DTD Taxonomic Treatment Publishing DTD v0 20100105//EN" "tax-treatment-NSO.dtd">
<tp:taxon-treatment xmlns:tp="http://www.plazi.org/taxpub"><tp:treatment-meta><kwd-group><label>Taxon classification</label><kwd><named-content xmlns:xlink="http://www.w3.org/1999/xlink" content-type="kingdom">Animalia</named-content></kwd><kwd><named-content xmlns:xlink="http://www.w3.org/1999/xlink" content-type="order">Coleoptera</named-content></kwd><kwd><named-content xmlns:xlink="http://www.w3.org/1999/xlink" content-type="family">Tenebrionidae</named-content></kwd></kwd-group><mixed-citation publication-type="journal"><person-group><name><surname>Rosas-Ramos</surname><given-names>Natalia</given-names></name><name><surname>Mas-Peinado</surname><given-names>Paloma</given-names></name><name><surname>Gil-Tapetado</surname><given-names>Diego</given-names></name><name><surname>Recuero</surname><given-names>Ernesto</given-names></name><name><surname>Ruiz</surname><given-names>José L.</given-names></name><name><surname>García-París</surname><given-names>Mario</given-names></name></person-group><article-title>Catalogue, distribution, taxonomic notes, and conservation of the Western Palearctic endemic hunchback beetles (<tp:taxon-name><tp:taxon-name-part taxon-name-part-type="family">Tenebrionidae</tp:taxon-name-part></tp:taxon-name>, <italic><tp:taxon-name><tp:taxon-name-part taxon-name-part-type="genus" reg="Misolampus">Misolampus</tp:taxon-name-part></tp:taxon-name></italic>)</article-title><source>Zookeys</source><day>24</day><month>8</month><year>2020</year><volume>963</volume><fpage>81</fpage><lpage>129</lpage><pub-id pub-id-type="doi">10.3897/zookeys.963.53500</pub-id></mixed-citation></tp:treatment-meta><tp:nomenclature><tp:taxon-name><object-id xmlns:xlink="http://www.w3.org/1999/xlink" content-type="arpha" xlink:type="simple">2F8C3807-BAFC-572B-9B05-A561AE1B8D65</object-id>
              <tp:taxon-name-part taxon-name-part-type="genus" reg="Misolampus">Misolampus</tp:taxon-name-part>
              <tp:taxon-name-part taxon-name-part-type="species" reg="lusitanicus">lusitanicus</tp:taxon-name-part>
            </tp:taxon-name><tp:taxon-authority>Brême, 1842</tp:taxon-authority><tp:nomenclature-citation-list><tp:nomenclature-citation><tp:taxon-name>
                  <tp:taxon-name-part taxon-name-part-type="genus" reg="Misolampus">Misolampus</tp:taxon-name-part> <tp:taxon-name-part taxon-name-part-type="species" reg="lusitanicus">lusitanicus</tp:taxon-name-part></tp:taxon-name><comment>Brême, 1842: 82. Terra typica: “Portugal”.</comment></tp:nomenclature-citation></tp:nomenclature-citation-list></tp:nomenclature><tp:treatment-sec sec-type="material" id="SECID0ENAAI"><title>Studied material.</title><p>Portugal – Porto: Fervença – Eido, 585 m, <named-content xmlns:xlink="http://www.w3.org/1999/xlink" content-type="dwc:verbatimCoordinates" xlink:type="simple"><named-content content-type="geo-json" specific-use="{&#34;type&#34;:&#34;Point&#34;,&#34;coordinates&#34;:[-7.950094,41.241383]}" id="NCID0EWAAI" xlink:type="simple">41°14'28.98"N, 7°57'00.34"W</named-content></named-content>, 24-IV-2012: 23 exx. Spain – Castilla y León: León: Lago de la Baña, 1418 m, <named-content xmlns:xlink="http://www.w3.org/1999/xlink" content-type="dwc:verbatimCoordinates" xlink:type="simple"><named-content content-type="geo-json" specific-use="{&#34;type&#34;:&#34;Point&#34;,&#34;coordinates&#34;:[-6.749611,42.256444]}" id="NCID0E5AAI" xlink:type="simple">42°15'23.2"N, 6°44'58.6"W</named-content></named-content>, 22-VIII-2016: 1 ex. – Galicia: Ourense: Fumaces, 804 m, <named-content xmlns:xlink="http://www.w3.org/1999/xlink" content-type="dwc:verbatimCoordinates" xlink:type="simple"><named-content content-type="geo-json" specific-use="{&#34;type&#34;:&#34;Point&#34;,&#34;coordinates&#34;:[-7.351583,41.947278]}" id="NCID0EGBAI" xlink:type="simple">41°56'50.2"N, 7°21'05.7"W</named-content></named-content>, 20-XI-2012: 3 exx.; Sierra de Oneija [Queixa] (A. Kricheldorff leg.): 1 ex.</p></tp:treatment-sec><tp:treatment-sec sec-type="diagnosis" id="SECID0ELBAI"><title>Diagnosis.</title><p>Total length 7.5–8.0 mm, one of the smaller species within the genus (<xref ref-type="bibr" rid="B137">Reitter 1917</xref>; <xref ref-type="bibr" rid="B41">Español 1949</xref>; pers. obs.). Antennae relatively short, not reaching the base of prothorax (<xref ref-type="bibr" rid="B41">Español 1949</xref>). Pronotum with relatively deep, dense, well-defined punctation covering all its surface. Elytra covered by dense punctation somewhat confused with shallow granulation, or partially erased at the disc (Fig. <xref ref-type="fig" rid="F5">5A–D</xref>). Female genitalia figured by <xref ref-type="bibr" rid="B119">Palmer (1998)</xref>. We have not observed any relevant morphological variability among the populations studied.</p><fig id="F5" position="float" orientation="portrait"><object-id xmlns:xlink="http://www.w3.org/1999/xlink" content-type="doi" xlink:type="simple">10.3897/zookeys.963.53500.figure5</object-id><object-id xmlns:xlink="http://www.w3.org/1999/xlink" content-type="arpha" xlink:type="simple">1904F08E-7656-59CC-9119-170D0C951EAE</object-id><label>Figure 5</label><caption><p>. Live specimens and habitat of <italic><tp:taxon-name><tp:taxon-name-part taxon-name-part-type="genus" reg="Misolampus">Misolampus</tp:taxon-name-part> <tp:taxon-name-part taxon-name-part-type="species" reg="lusitanicus">lusitanicus</tp:taxon-name-part></tp:taxon-name></italic><bold>A–D</bold> live specimens of <italic><tp:taxon-name><tp:taxon-name-part taxon-name-part-type="genus" reg="Misolampus">Misolampus</tp:taxon-name-part> <tp:taxon-name-part taxon-name-part-type="species" reg="lusitanicus">lusitanicus</tp:taxon-name-part></tp:taxon-name></italic> from Spain (<bold>A, B</bold> Fumaces, Ourense <bold>C</bold> Laguna de La Baña, León) and Portugal (<bold>D</bold> Fervença-Eido, Porto) <bold>E, F</bold> two examples of typical habitat of <italic><tp:taxon-name><tp:taxon-name-part taxon-name-part-type="genus" reg="Misolampus">M.</tp:taxon-name-part> <tp:taxon-name-part taxon-name-part-type="species" reg="lusitanicus">lusitanicus</tp:taxon-name-part></tp:taxon-name></italic> from <bold>E</bold> Sierra de Queixa (Ourense) and <bold>F</bold> Mountains of Sanabria (Zamora). Photographs by MGP.</p></caption><graphic xmlns:xlink="http://www.w3.org/1999/xlink" xlink:href="zookeys-963-081-g005.jpg" position="float" orientation="portrait" xlink:type="simple" id="oo_444546.jpg"><uri content-type="original_file" xlink:type="simple">https://binary.pensoft.net/fig/444546</uri></graphic></fig></tp:treatment-sec><tp:treatment-sec sec-type="distribution" id="SECID0EBEAI"><title>Geographic distribution.</title><p>Endemism of northern Portugal and northwestern Spain (<xref ref-type="bibr" rid="B89">Löbl et al. 2008</xref>) (Fig. <xref ref-type="fig" rid="F6">6</xref>). Published records are very scarce but distributed in the district of Braga (Portugal) and provinces of León, Ourense, Pontevedra, and Zamora (Spain) (<xref ref-type="bibr" rid="B18">Brême 1842</xref>; <xref ref-type="bibr" rid="B174">von Heyden 1870</xref>; <xref ref-type="bibr" rid="B124">Paulino de Oliveira 1894</xref>; <xref ref-type="bibr" rid="B137">Reitter 1917</xref>; <xref ref-type="bibr" rid="B34">De la Fuente 1934–1935</xref>; <xref ref-type="bibr" rid="B41">Español 1949</xref>, <xref ref-type="bibr" rid="B45">1955</xref>, <xref ref-type="bibr" rid="B46">1956</xref>; <xref ref-type="bibr" rid="B50">Español and Comas 1981</xref>; <xref ref-type="bibr" rid="B114">Novoa et al. 2014</xref>).</p><fig id="F6" position="float" orientation="portrait"><object-id xmlns:xlink="http://www.w3.org/1999/xlink" content-type="doi" xlink:type="simple">10.3897/zookeys.963.53500.figure6</object-id><object-id xmlns:xlink="http://www.w3.org/1999/xlink" content-type="arpha" xlink:type="simple">E6235BDB-3075-5300-8F59-16146537A720</object-id><label>Figure 6.</label><caption><p><bold>A</bold> Geographic distribution of <italic><tp:taxon-name><tp:taxon-name-part taxon-name-part-type="genus" reg="Misolampus">Misolampus</tp:taxon-name-part> <tp:taxon-name-part taxon-name-part-type="species" reg="lusitanicus">lusitanicus</tp:taxon-name-part></tp:taxon-name></italic>. Map depicting the distribution range of the Iberian endemic <italic><tp:taxon-name><tp:taxon-name-part taxon-name-part-type="genus" reg="Misolampus">Misolampus</tp:taxon-name-part> <tp:taxon-name-part taxon-name-part-type="species" reg="lusitanicus">lusitanicus</tp:taxon-name-part></tp:taxon-name></italic> (red spot). Purple dots correspond to the species records, including both recent and old, as well as previously published data <bold>B</bold> potential geographic distribution of <italic><tp:taxon-name><tp:taxon-name-part taxon-name-part-type="genus" reg="Misolampus">Misolampus</tp:taxon-name-part> <tp:taxon-name-part taxon-name-part-type="species" reg="lusitanicus">lusitanicus</tp:taxon-name-part></tp:taxon-name></italic>: Red indicates areas of high suitability, and blue, areas of low suitability. Species distribution model was generated using MaxEnt v 3.4.1 (<xref ref-type="bibr" rid="B37">Elith et al., 2006</xref>) and the set of WorldClim v 2.0 (<xref ref-type="bibr" rid="B52">Fick and Hijmans 2017</xref>) environmental variables.</p></caption><graphic xmlns:xlink="http://www.w3.org/1999/xlink" xlink:href="zookeys-963-081-g006.jpg" position="float" orientation="portrait" xlink:type="simple" id="oo_444547.jpg"><uri content-type="original_file" xlink:type="simple">https://binary.pensoft.net/fig/444547</uri></graphic></fig><p>The material we studied includes recent representation from the provinces of León and Ourense in Spain, and from the Porto district in Portugal. To date, the species is only known from ten localities (Fig. <xref ref-type="fig" rid="F6">6A</xref>). The potential distribution map locates high suitable areas for this species mainly in the northwestern region of the Iberian Peninsula (Fig. <xref ref-type="fig" rid="F6">6B</xref>).</p></tp:treatment-sec><tp:treatment-sec sec-type="Notes on natural history" id="SECID0EXHAI"><title>Notes on natural history.</title><p><italic><tp:taxon-name><tp:taxon-name-part taxon-name-part-type="genus" reg="Misolampus">Misolampus</tp:taxon-name-part> <tp:taxon-name-part taxon-name-part-type="species" reg="lusitanicus">lusitanicus</tp:taxon-name-part></tp:taxon-name></italic> is a medium altitude species (altitudinal range 572–1680 m a.s.l.; 59% of records above 1000 m), typical of mountainous reliefs of northwestern Iberian Peninsula (Macizo Galaico-Leonés mountain range: Serra San Mamede-Queixa, Serra do Eixe, Serra do Gêres, Serra Segundeira y do Porto, Serra dos Ancares, Serras Occidentais and Montes de León). Geological substrates in its geographic range are mainly granite, gneiss and, to a lesser extent, quartzite, which form acid soils (<xref ref-type="bibr" rid="B172">Vera 2004</xref>; <xref ref-type="bibr" rid="B116">Oliveira and Quesada 2019a</xref>, <xref ref-type="bibr" rid="B117">b</xref>). It occupies meso- and supra-Temperate thermoclimatic belts, and more locally meso- and supra-Mediterranean, mostly in the Atlantic European biogeographic province, in high rainfall regions, with ombrotypes humid and hyperhumid (<xref ref-type="bibr" rid="B139">Rivas-Martínez 1987</xref>; <xref ref-type="bibr" rid="B142">Rivas-Martínez et al. 2002</xref>; <xref ref-type="bibr" rid="B140">Rivas-Martínez 2007</xref>). The species inhabits humid forest habitats, mainly of deciduous oak trees (<italic><tp:taxon-name><tp:taxon-name-part taxon-name-part-type="genus" reg="Quercus">Quercus</tp:taxon-name-part> <tp:taxon-name-part taxon-name-part-type="species" reg="robur">robur</tp:taxon-name-part></tp:taxon-name></italic> L., <italic><tp:taxon-name><tp:taxon-name-part taxon-name-part-type="genus" reg="Quercus">Q.</tp:taxon-name-part> <tp:taxon-name-part taxon-name-part-type="species" reg="pyrenaica">pyrenaica</tp:taxon-name-part></tp:taxon-name></italic>), hazel (<italic><tp:taxon-name><tp:taxon-name-part taxon-name-part-type="genus" reg="Corylus">Corylus</tp:taxon-name-part> <tp:taxon-name-part taxon-name-part-type="species" reg="avellana">avellana</tp:taxon-name-part></tp:taxon-name></italic> L.), birch (<tp:taxon-name><tp:taxon-name-part taxon-name-part-type="genus" reg="Betula">Betula</tp:taxon-name-part> <tp:taxon-name-part taxon-name-part-type="species" reg="pubescens">pubescens</tp:taxon-name-part></tp:taxon-name> ssp. <tp:taxon-name><tp:taxon-name-part taxon-name-part-type="genus" reg="Betula"/><tp:taxon-name-part taxon-name-part-type="species" reg="pubescens"/><tp:taxon-name-part taxon-name-part-type="subspecies" reg="celtiberica">celtiberica</tp:taxon-name-part></tp:taxon-name> Rothm. &amp; Vasc.), chestnut trees (<italic><tp:taxon-name><tp:taxon-name-part taxon-name-part-type="genus" reg="Castanea">Castanea</tp:taxon-name-part> <tp:taxon-name-part taxon-name-part-type="species" reg="sativa">sativa</tp:taxon-name-part></tp:taxon-name></italic>), and yews (<italic><tp:taxon-name><tp:taxon-name-part taxon-name-part-type="genus" reg="Taxus">Taxus</tp:taxon-name-part> <tp:taxon-name-part taxon-name-part-type="species" reg="baccata">baccata</tp:taxon-name-part></tp:taxon-name></italic> L.), but also heathlands and rocky open areas covered by broom shrubs (<italic><tp:taxon-name><tp:taxon-name-part taxon-name-part-type="genus" reg="Cytisus">Cytisus</tp:taxon-name-part> <tp:taxon-name-part taxon-name-part-type="species" reg="oromediterraneus">oromediterraneus</tp:taxon-name-part></tp:taxon-name></italic> Rivas Mart. &amp; al. and <italic><tp:taxon-name><tp:taxon-name-part taxon-name-part-type="genus" reg="Cytisus">C.</tp:taxon-name-part> <tp:taxon-name-part taxon-name-part-type="species" reg="scoparius">scoparius</tp:taxon-name-part></tp:taxon-name></italic>) (see <xref ref-type="bibr" rid="B74">Izco 1987</xref>; <xref ref-type="bibr" rid="B139">Rivas-Martínez 1987</xref>; <xref ref-type="bibr" rid="B31">Costa Tenorio et al. 2005</xref>) (Fig. <xref ref-type="fig" rid="F5">5E, F</xref>).</p><p>Adults are usually found at the base of trees, under bark, under stones or in leaf litter of forests (<xref ref-type="bibr" rid="B46">Español 1956</xref>; <xref ref-type="bibr" rid="B50">Español and Comas 1981</xref>), but also under stones in mountain shrub-lands (pers. obs.). It has also been found in densely reforested areas with <italic><tp:taxon-name><tp:taxon-name-part taxon-name-part-type="genus" reg="Pinus">P.</tp:taxon-name-part> <tp:taxon-name-part taxon-name-part-type="species" reg="pinaster">pinaster</tp:taxon-name-part></tp:taxon-name></italic>, and also in chestnut groves (<italic><tp:taxon-name><tp:taxon-name-part taxon-name-part-type="genus" reg="Castanea">C.</tp:taxon-name-part> <tp:taxon-name-part taxon-name-part-type="species" reg="sativa">sativa</tp:taxon-name-part></tp:taxon-name></italic>). It has not been recorded in sympatry with any other species of <italic><tp:taxon-name><tp:taxon-name-part taxon-name-part-type="genus" reg="Misolampus">Misolampus</tp:taxon-name-part></tp:taxon-name></italic>, but it has been found in company of <italic><tp:taxon-name><tp:taxon-name-part taxon-name-part-type="genus" reg="Coelometopus">Coelometopus</tp:taxon-name-part> <tp:taxon-name-part taxon-name-part-type="species" reg="clypeatus">clypeatus</tp:taxon-name-part></tp:taxon-name></italic> (Germar, 1813) (<tp:taxon-name><tp:taxon-name-part taxon-name-part-type="family">Tenebrionidae</tp:taxon-name-part></tp:taxon-name>, <tp:taxon-name><tp:taxon-name-part taxon-name-part-type="tribe">Cnodalonini</tp:taxon-name-part></tp:taxon-name>) (<xref ref-type="bibr" rid="B50">Español and Comas 1981</xref>). According to the limited available data, adults seem to be present all year round.</p></tp:treatment-sec><ref-list><ref id="B137"><mixed-citation xmlns:xlink="http://www.w3.org/1999/xlink" xlink:type="simple"><person-group><name name-style="western"><surname>Reitter</surname><given-names>E</given-names></name></person-group> (<year>1917</year>) <article-title>Bestimmungstabelle der <tp:taxon-name>Cossyphini</tp:taxon-name> und <tp:taxon-name>Misolampini</tp:taxon-name>. (Tribus der <tp:taxon-name><tp:taxon-name-part taxon-name-part-type="family">Tenebrionidae</tp:taxon-name-part></tp:taxon-name>).</article-title><source>Wiener Entomologische Zeitung</source><volume>36</volume>(<issue>6–7</issue>): <fpage>129</fpage>–<lpage>150</lpage>. <ext-link xlink:type="simple" ext-link-type="doi" xlink:href="10.5962/bhl.part.12929">https://doi.org/10.5962/bhl.part.12929</ext-link></mixed-citation></ref><ref id="B41"><mixed-citation xmlns:xlink="http://www.w3.org/1999/xlink" xlink:type="simple"><person-group><name name-style="western"><surname>Español</surname><given-names>F</given-names></name></person-group> (<year>1949</year>) <article-title>Datos para el conocimiento de los tenebriónidos del Mediterráneo Occidental. VI. El género <italic><tp:taxon-name><tp:taxon-name-part taxon-name-part-type="genus">Misolampus</tp:taxon-name-part></tp:taxon-name></italic> Latr. en España y Baleares.</article-title><source>Graellsia</source><volume>7</volume>: <fpage>1</fpage>–<lpage>7</lpage>.</mixed-citation></ref><ref id="B119"><mixed-citation xmlns:xlink="http://www.w3.org/1999/xlink" xlink:type="simple"><person-group><name name-style="western"><surname>Palmer</surname><given-names>M</given-names></name></person-group> (<year>1998</year>) <article-title>Phylogeny of the genus <italic><tp:taxon-name><tp:taxon-name-part taxon-name-part-type="genus">Misolampus</tp:taxon-name-part></tp:taxon-name></italic> (<tp:taxon-name><tp:taxon-name-part taxon-name-part-type="order">Coleoptera</tp:taxon-name-part></tp:taxon-name>: <tp:taxon-name><tp:taxon-name-part taxon-name-part-type="family">Tenebrionidae</tp:taxon-name-part></tp:taxon-name>).</article-title><source>Bolleti de la Societat d’ Història Natural de les Balears</source><volume>41</volume>: <fpage>139</fpage>–<lpage>151</lpage>.</mixed-citation></ref><ref id="B89"><mixed-citation xmlns:xlink="http://www.w3.org/1999/xlink" xlink:type="simple"><person-group><name name-style="western"><surname>Löbl</surname><given-names>I</given-names></name><name name-style="western"><surname>Merkl</surname><given-names>O</given-names></name><name name-style="western"><surname>Ando</surname><given-names>K</given-names></name><name name-style="western"><surname>Bouchard</surname><given-names>P</given-names></name><name name-style="western"><surname>Lillig</surname><given-names>M</given-names></name><name name-style="western"><surname>Masomuto</surname><given-names>K</given-names></name><name name-style="western"><surname>Schawaller</surname><given-names>W</given-names></name></person-group> (<year>2008</year>) <article-title>Subfamily <tp:taxon-name><tp:taxon-name-part taxon-name-part-type="subfamily">Stenochiinae</tp:taxon-name-part></tp:taxon-name> Kirby, 1837.</article-title> In: <person-group><name name-style="western"><surname>Löbl</surname><given-names>I</given-names></name><name name-style="western"><surname>Smetana</surname><given-names>A</given-names></name></person-group> (<role>Eds</role>) <issue-title>Catalogue of Palaearctic Coleoptera.</issue-title><source>Volume 5. <tp:taxon-name><tp:taxon-name-part taxon-name-part-type="superfamily">Tenebrionoidea</tp:taxon-name-part></tp:taxon-name>. Apollo Books, Stenstrup</source>, <fpage>339</fpage>–<lpage>352</lpage>.</mixed-citation></ref><ref id="B37"><mixed-citation xmlns:xlink="http://www.w3.org/1999/xlink" xlink:type="simple"><person-group><name name-style="western"><surname>Elith</surname><given-names>J</given-names></name><name name-style="western"><surname>Graham</surname><given-names>CH</given-names></name><name name-style="western"><surname>Anderson</surname><given-names>RP</given-names></name><name name-style="western"><surname>Dudík</surname><given-names>M</given-names></name><name name-style="western"><surname>Ferrier</surname><given-names>S</given-names></name><name name-style="western"><surname>Guisan</surname><given-names>A</given-names></name><name name-style="western"><surname>Hijmans</surname><given-names>RJ</given-names></name><name name-style="western"><surname>Huettmann</surname><given-names>F</given-names></name><name name-style="western"><surname>Leathwick</surname><given-names>JR</given-names></name><name name-style="western"><surname>Lehmann</surname><given-names>A</given-names></name><name name-style="western"><surname>Li</surname><given-names>J</given-names></name><name name-style="western"><surname>Lohmann</surname><given-names>LG</given-names></name><name name-style="western"><surname>Loiselle</surname><given-names>BA</given-names></name><name name-style="western"><surname>Manion</surname><given-names>G</given-names></name><name name-style="western"><surname>Moritz</surname><given-names>C</given-names></name><name name-style="western"><surname>Nakamura</surname><given-names>M</given-names></name><name name-style="western"><surname>Nakazawa</surname><given-names>Y</given-names></name><name name-style="western"><surname>Overton</surname><given-names>JMcCM</given-names></name><name name-style="western"><surname>Peterson</surname><given-names>AT</given-names></name><name name-style="western"><surname>Phillips</surname><given-names>SJ</given-names></name><name name-style="western"><surname>Richardson</surname><given-names>K</given-names></name><name name-style="western"><surname>Scachetti‐Pereira</surname><given-names>R</given-names></name><name name-style="western"><surname>Schapire</surname><given-names>RE</given-names></name><name name-style="western"><surname>Soberón</surname><given-names>J</given-names></name><name name-style="western"><surname>Williams</surname><given-names>S</given-names></name><name name-style="western"><surname>Wisz</surname><given-names>MS</given-names></name><name name-style="western"><surname>Zimmermann</surname><given-names>NE</given-names></name></person-group> (<year>2006</year>) <article-title>Novel methods improve prediction of species’ distributions from occurrence data.</article-title><source>Ecography</source><volume>29</volume>: <fpage>129</fpage>–<lpage>151</lpage>. <ext-link xlink:type="simple" ext-link-type="doi" xlink:href="10.1111/j.2006.0906-7590.04596.x">https://doi.org/10.1111/j.2006.0906-7590.04596.x</ext-link></mixed-citation></ref><ref id="B52"><mixed-citation xmlns:xlink="http://www.w3.org/1999/xlink" xlink:type="simple"><person-group><name name-style="western"><surname>Fick</surname><given-names>SE</given-names></name><name name-style="western"><surname>Hijmans</surname><given-names>RJ</given-names></name></person-group> (<year>2017</year>) <article-title>WorldClim 2: new 1‐km spatial resolution climate surfaces for global land areas.</article-title><source>International Journal of Climatology,</source><volume>37</volume>(<issue>12</issue>): <fpage>4302</fpage>–<lpage>4315</lpage>. <ext-link xlink:type="simple" ext-link-type="doi" xlink:href="10.1002/joc.5086">https://doi.org/10.1002/joc.5086</ext-link></mixed-citation></ref><ref id="B18"><mixed-citation xmlns:xlink="http://www.w3.org/1999/xlink" xlink:type="simple"><person-group><name name-style="western"><surname>Brême de</surname><given-names>FAG</given-names></name></person-group> (<year>1842</year>) <article-title>Note monographique sur le genre <italic><tp:taxon-name><tp:taxon-name-part taxon-name-part-type="genus">Misolampus</tp:taxon-name-part></tp:taxon-name></italic>.</article-title><source>Revue Zoologique</source><volume>1842</volume>: <fpage>81</fpage>–<lpage>83</lpage>. <ext-link xlink:type="simple" ext-link-type="uri" xlink:href="https://www.biodiversitylibrary.org/page/14714707">https://www.biodiversitylibrary.org/page/14714707</ext-link></mixed-citation></ref><ref id="B174"><mixed-citation xmlns:xlink="http://www.w3.org/1999/xlink" xlink:type="simple"><person-group><name name-style="western"><surname>von Heyden</surname><given-names>L</given-names></name></person-group> (<year>1870</year>) <source>Entomologische reise nach dem südlichen Spanien, der Sierra de Guadarrama und Sierra Morena, Portugal und den Cantabrischen Gebirgen, mit Bescreibungen der neuen Arten. Herausgegeben von dem entomologischen Vereine.</source><publisher-name>Nicolai’sche Verlagsbuchhandlung</publisher-name>, <publisher-loc>Berlin</publisher-loc>, <size units="page">175 pp</size>. <ext-link xlink:type="simple" ext-link-type="uri" xlink:href="https://babel.hathitrust.org/cgi/pt?id=uc1.b3371581%26view=1up%26seq=6">https://babel.hathitrust.org/cgi/pt?id=uc1.b3371581&amp;view=1up&amp;seq=6</ext-link></mixed-citation></ref><ref id="B124"><mixed-citation xmlns:xlink="http://www.w3.org/1999/xlink" xlink:type="simple"><person-group><name name-style="western"><surname>Paulino de Oliveira</surname><given-names>M</given-names></name></person-group> (<year>1894</year>) <source>Catalogue des Insectes du Portugal. Coléoptères.</source><publisher-name>Imprensa da Universidade</publisher-name>, <publisher-loc>Coimbra</publisher-loc>, <size units="page">393 pp</size>. <ext-link xlink:type="simple" ext-link-type="uri" xlink:href="https://www.biodiversitylibrary.org/page/57810657">https://www.biodiversitylibrary.org/page/57810657</ext-link></mixed-citation></ref><ref id="B34"><mixed-citation xmlns:xlink="http://www.w3.org/1999/xlink" xlink:type="simple"><person-group><name name-style="western"><surname>De La Fuente</surname><given-names>JM</given-names></name></person-group> (<year>1934–1935</year>) <article-title>Fam. <tp:taxon-name><tp:taxon-name-part taxon-name-part-type="family">Tenebrionidae</tp:taxon-name-part></tp:taxon-name>.</article-title> In: <institution xlink:type="simple">Catálogo sistemático-geográfico de los Coleópteros observados en la península ibérica, Pirineos propiamente dichos y Baleares (continuación) </institution> (<role>Ed.</role>) <issue-title>.</issue-title><source>Boletín de la Sociedad entomológica de España 17[1934]: 17–32, 61–76, 99–114; 18[1935]: 17–32, 53–68</source>, <fpage>101</fpage>–<lpage>116</lpage>.</mixed-citation></ref><ref id="B45"><mixed-citation xmlns:xlink="http://www.w3.org/1999/xlink" xlink:type="simple"><person-group><name name-style="western"><surname>Español</surname><given-names>F</given-names></name></person-group> (<year>1955</year>) <article-title>Sobre los tenebriónidos gallegos recogidos por el profesor H. Franz.</article-title><source>Publicaciones del Instituto de Biología Aplicada</source><volume>19</volume>: <fpage>95</fpage>–<lpage>103</lpage>.</mixed-citation></ref><ref id="B46"><mixed-citation xmlns:xlink="http://www.w3.org/1999/xlink" xlink:type="simple"><person-group><name name-style="western"><surname>Español</surname><given-names>F</given-names></name></person-group> (<year>1956</year>) <article-title>Contribución al estudio de los tenebriónidos del noroeste de España (Col. Heterómeros).</article-title><source>Publicaciones del Instituto de Biología Aplicada</source><volume>24</volume>: <fpage>5</fpage>–<lpage>71</lpage>.</mixed-citation></ref><ref id="B50"><mixed-citation xmlns:xlink="http://www.w3.org/1999/xlink" xlink:type="simple"><person-group><name name-style="western"><surname>Español</surname><given-names>F</given-names></name><name name-style="western"><surname>Comas</surname><given-names>J</given-names></name></person-group> (<year>1981</year>) <article-title>Sobre algunos Tenebriónidos (Col.) del Mediterráneo Occidental.</article-title><source>Eos</source><volume>57</volume>: <fpage>91</fpage>–<lpage>96</lpage>.</mixed-citation></ref><ref id="B114"><mixed-citation xmlns:xlink="http://www.w3.org/1999/xlink" xlink:type="simple"><person-group><name name-style="western"><surname>Novoa</surname><given-names>F</given-names></name><name name-style="western"><surname>Gañán</surname><given-names>I</given-names></name><name name-style="western"><surname>Campos</surname><given-names>A</given-names></name><name name-style="western"><surname>Fernández</surname><given-names>AB</given-names></name><name name-style="western"><surname>Santiago</surname><given-names>M</given-names></name><name name-style="western"><surname>González</surname><given-names>J</given-names></name><name name-style="western"><surname>Baselga</surname><given-names>A</given-names></name></person-group> (<year>2014</year>) <article-title>Coleópteros (<tp:taxon-name><tp:taxon-name-part taxon-name-part-type="order">Coleoptera</tp:taxon-name-part></tp:taxon-name>) del Parque Natural Serra da Enciña da Lastra (Galicia, noroeste de la Península Ibérica).</article-title><source>Boletín de la Asociación española de Entomología</source><volume>38</volume>(<issue>1–2</issue>): <fpage>91</fpage>–<lpage>130</lpage>.</mixed-citation></ref><ref id="B172"><mixed-citation xmlns:xlink="http://www.w3.org/1999/xlink" xlink:type="simple"><person-group><name name-style="western"><surname>Vera</surname><given-names>JA</given-names></name></person-group> (<year>2004</year>) <source>Geología de España.</source><publisher-name>Sociedad Geológica de España-Instituto Geológico y Minero de España</publisher-name>, <publisher-loc>Madrid</publisher-loc>, <size units="page">890 pp</size>. [2 maps]</mixed-citation></ref><ref id="B116"><mixed-citation xmlns:xlink="http://www.w3.org/1999/xlink" xlink:type="simple"><person-group><name name-style="western"><surname>Oliveira</surname><given-names>JT</given-names></name><name name-style="western"><surname>Quesada</surname><given-names>C</given-names></name></person-group> (<year>2019a</year>) The Geology of Iberia: A Geodynamic Approach: Volume2: The Variscan Cycle. Springer International Publishing, 542 pp. <ext-link xlink:type="simple" ext-link-type="doi" xlink:href="10.1007/978-3-030-10519-8">https://doi.org/10.1007/978-3-030-10519-8</ext-link></mixed-citation></ref><ref id="B117"><mixed-citation xmlns:xlink="http://www.w3.org/1999/xlink" xlink:type="simple"><person-group><name name-style="western"><surname>Oliveira</surname><given-names>JT</given-names></name><name name-style="western"><surname>Quesada</surname><given-names>C</given-names></name></person-group> (<year>2019b</year>) The Geology of Iberia: A Geodynamic Approach: Volume 3: The Alpine Cycle. Springer International Publishing, 566 pp. <ext-link xlink:type="simple" ext-link-type="doi" xlink:href="10.1007/978-3-030-11295-0">https://doi.org/10.1007/978-3-030-11295-0</ext-link></mixed-citation></ref><ref id="B139"><mixed-citation xmlns:xlink="http://www.w3.org/1999/xlink" xlink:type="simple"><person-group><name name-style="western"><surname>Rivas-Martínez</surname><given-names>S</given-names></name></person-group> (<year>1987</year>) <source>Memoria del mapa de las series de vegetación de España 1:400 000.</source><publisher-name>ICONA</publisher-name>, <publisher-loc>Madrid</publisher-loc>, <size units="page">268 pp</size>.</mixed-citation></ref><ref id="B142"><mixed-citation xmlns:xlink="http://www.w3.org/1999/xlink" xlink:type="simple"><person-group><name name-style="western"><surname>Rivas-Martínez</surname><given-names>S</given-names></name><name name-style="western"><surname>Díaz</surname><given-names>TE</given-names></name><name name-style="western"><surname>Fernández-González</surname><given-names>F</given-names></name><name name-style="western"><surname>Izco</surname><given-names>J</given-names></name><name name-style="western"><surname>Loidi</surname><given-names>J</given-names></name><name name-style="western"><surname>Lousa</surname><given-names>M</given-names></name><name name-style="western"><surname>Penas</surname><given-names>A</given-names></name></person-group> (<year>2002</year>) <article-title>Vascular plant communities of Spain and Portugal. Addenda to the syntaxonomical checklist of 2001. Part I.</article-title><source>Itinera Geobotanica</source><volume>15</volume>: <fpage>5</fpage>–<lpage>432</lpage>.</mixed-citation></ref><ref id="B140"><mixed-citation xmlns:xlink="http://www.w3.org/1999/xlink" xlink:type="simple"><person-group><name name-style="western"><surname>Rivas-Martínez</surname><given-names>S</given-names></name></person-group> (<year>2007</year>) <article-title>Mapa de series, geoseries y geopermaseries de vegetación de España [Memoria del Mapa de Vegetación Potencial de España. Parte I].</article-title><source>Itinera Geobotánica</source><volume>17</volume>(<issue>1</issue>): <fpage>1</fpage>–<lpage>436</lpage>.</mixed-citation></ref><ref id="B74"><mixed-citation xmlns:xlink="http://www.w3.org/1999/xlink" xlink:type="simple"><person-group><name name-style="western"><surname>Izco</surname><given-names>J</given-names></name></person-group> (<year>1987</year>) <article-title>Galicia.</article-title> In: <person-group><name name-style="western"><surname>Peinado Lorca</surname><given-names>M</given-names></name><name name-style="western"><surname>Rivas-Martínez</surname><given-names>S</given-names></name></person-group> (<role>Eds</role>) <issue-title>La vegetación de España.</issue-title><source>Servicio de Publicaciones, Universidad de Alcalá de Henares, San Fernando de Henares (Madrid)</source>, <fpage>385</fpage>–<lpage>418</lpage>.</mixed-citation></ref><ref id="B31"><mixed-citation xmlns:xlink="http://www.w3.org/1999/xlink" xlink:type="simple"><person-group><name name-style="western"><surname>Costa Tenorio</surname><given-names>M</given-names></name><name name-style="western"><surname>Morla Juaristi</surname><given-names>C</given-names></name><name name-style="western"><surname>Saínz Ollero</surname><given-names>H</given-names></name></person-group> (<year>2005</year>) <source>Los bosques ibéricos. Una interpretación geobotánica. 4<sup>a</sup> Ed. Revisada. Ed.</source><publisher-name>Planeta</publisher-name>, <publisher-loc>Barcelona</publisher-loc>, <size units="page">597 pp</size>.</mixed-citation></ref></ref-list></tp:taxon-treatment>
