# Supplementary material for: Catalogue, distribution, taxonomic notes, and conservation of the Western Palearctic endemic hunchback beetles (Tenebrionidae, Misolampus)
Source: Zookeys. 2020 Aug 24;963:81–129. doi: 10.3897/zookeys.963.53500 (PMC7458947; doi:10.3897/zookeys.963.53500)
Supplement: XML Treatment for Misolampus ramburii [file zookeys.963.53500-treatment4.xml]

<!DOCTYPE tp:taxon-treatment
  PUBLIC "-//TaxonX//DTD Taxonomic Treatment Publishing DTD v0 20100105//EN" "tax-treatment-NSO.dtd">
<tp:taxon-treatment xmlns:tp="http://www.plazi.org/taxpub"><tp:treatment-meta><kwd-group><label>Taxon classification</label><kwd><named-content xmlns:xlink="http://www.w3.org/1999/xlink" content-type="kingdom">Animalia</named-content></kwd><kwd><named-content xmlns:xlink="http://www.w3.org/1999/xlink" content-type="order">Coleoptera</named-content></kwd><kwd><named-content xmlns:xlink="http://www.w3.org/1999/xlink" content-type="family">Tenebrionidae</named-content></kwd></kwd-group><mixed-citation publication-type="journal"><person-group><name><surname>Rosas-Ramos</surname><given-names>Natalia</given-names></name><name><surname>Mas-Peinado</surname><given-names>Paloma</given-names></name><name><surname>Gil-Tapetado</surname><given-names>Diego</given-names></name><name><surname>Recuero</surname><given-names>Ernesto</given-names></name><name><surname>Ruiz</surname><given-names>José L.</given-names></name><name><surname>García-París</surname><given-names>Mario</given-names></name></person-group><article-title>Catalogue, distribution, taxonomic notes, and conservation of the Western Palearctic endemic hunchback beetles (<tp:taxon-name><tp:taxon-name-part taxon-name-part-type="family">Tenebrionidae</tp:taxon-name-part></tp:taxon-name>, <italic><tp:taxon-name><tp:taxon-name-part taxon-name-part-type="genus" reg="Misolampus">Misolampus</tp:taxon-name-part></tp:taxon-name></italic>)</article-title><source>Zookeys</source><day>24</day><month>8</month><year>2020</year><volume>963</volume><fpage>81</fpage><lpage>129</lpage><pub-id pub-id-type="doi">10.3897/zookeys.963.53500</pub-id></mixed-citation></tp:treatment-meta><tp:nomenclature><tp:taxon-name><object-id xmlns:xlink="http://www.w3.org/1999/xlink" content-type="arpha" xlink:type="simple">8DD087C6-088C-5B33-B1CE-C0C0E1F7FC35</object-id>
              <tp:taxon-name-part taxon-name-part-type="genus" reg="Misolampus">Misolampus</tp:taxon-name-part>
              <tp:taxon-name-part taxon-name-part-type="species" reg="ramburii">ramburii</tp:taxon-name-part>
            </tp:taxon-name><tp:taxon-authority>Brême, 1842</tp:taxon-authority><tp:nomenclature-citation-list><tp:nomenclature-citation><tp:taxon-name>
                  <tp:taxon-name-part taxon-name-part-type="genus" reg="Misolampus">Misolampus</tp:taxon-name-part> <tp:taxon-name-part taxon-name-part-type="species" reg="ramburii">ramburii</tp:taxon-name-part></tp:taxon-name><comment>Brême, 1842: 82. Terra typica: “De l’Espagne meridionale”. Some authors wrote the species name with a single final -i (<xref ref-type="bibr" rid="B146">Rosenhauer 1856</xref>; <xref ref-type="bibr" rid="B124">Paulino de Oliveira 1894</xref>; <xref ref-type="bibr" rid="B137">Reitter 1917</xref>; <xref ref-type="bibr" rid="B34">De la Fuente 1934–1935</xref>; <xref ref-type="bibr" rid="B118">Palau 1945</xref>; <xref ref-type="bibr" rid="B41">Español 1949</xref>).</comment></tp:nomenclature-citation></tp:nomenclature-citation-list></tp:nomenclature><tp:treatment-sec sec-type="material" id="SECID0EXQAI"><title>Studied material.</title><p>Spain – Andalucía: Almería: Fondón: 2 exx.; Sierra Bacares: 1900 (Escalera leg.): 3 exx.; Sierra Alhamilla, Almería, 1240 m, <named-content xmlns:xlink="http://www.w3.org/1999/xlink" content-type="dwc:verbatimCoordinates" xlink:type="simple"><named-content content-type="geo-json" specific-use="{&#34;type&#34;:&#34;Point&#34;,&#34;coordinates&#34;:[-2.336944,36.990278]}" id="NCID0EARAI" xlink:type="simple">36°59'25"N, 02°20'13"W</named-content></named-content>, 30-XII-2003 (P. Barranco leg.): 1 ex.; Sierra de Gádor, 892 m, <named-content xmlns:xlink="http://www.w3.org/1999/xlink" content-type="dwc:verbatimCoordinates" xlink:type="simple"><named-content content-type="geo-json" specific-use="{&#34;type&#34;:&#34;Point&#34;,&#34;coordinates&#34;:[-2.599186,36.925606]}" id="NCID0EIRAI" xlink:type="simple">36°55'32.18"N, 2°35'57.07"W</named-content></named-content>, 27-III-2012: 3 exx.; Granada: Jayena, 30-VII-1920: 4 exx.; Puerto de la Mora, 1294 m, <named-content xmlns:xlink="http://www.w3.org/1999/xlink" content-type="dwc:verbatimCoordinates" xlink:type="simple"><named-content content-type="geo-json" specific-use="{&#34;type&#34;:&#34;Point&#34;,&#34;coordinates&#34;:[-3.483833,37.255475]}" id="NCID0EQRAI" xlink:type="simple">37°15'19.71"N, 3°29'01.80"W</named-content></named-content>, 26-III-2012: 2 exx.; Pista La Alcaicería-El Robledal (encinar), Sierra Tejeda, 1020 m, <named-content xmlns:xlink="http://www.w3.org/1999/xlink" content-type="dwc:verbatimCoordinates" xlink:type="simple"><named-content content-type="geo-json" specific-use="{&#34;type&#34;:&#34;Point&#34;,&#34;coordinates&#34;:[-4.015556,36.951944]}" id="NCID0EYRAI" xlink:type="simple">36°57'07"N, 4°00'56"W</named-content></named-content>, 5-I-2005: 1 ex.; Málaga: Málaga (Aragoncillo leg.) (Col. del Sr. Pérez Arcas): 1 exx.; Arroyo Güi, Torrox, 155 m, <named-content xmlns:xlink="http://www.w3.org/1999/xlink" content-type="dwc:verbatimCoordinates" xlink:type="simple"><named-content content-type="geo-json" specific-use="{&#34;type&#34;:&#34;Point&#34;,&#34;coordinates&#34;:[-3.991389,36.776667]}" id="NCID0EASAI" xlink:type="simple">36°46'36"N, 3°59'29"W</named-content></named-content>, 23-XII-2000: 4 exx.; Lagos, Velez-Málaga, 102 m, <named-content xmlns:xlink="http://www.w3.org/1999/xlink" content-type="dwc:verbatimCoordinates" xlink:type="simple"><named-content content-type="geo-json" specific-use="{&#34;type&#34;:&#34;Point&#34;,&#34;coordinates&#34;:[-4.007778,36.750000]}" id="NCID0EISAI" xlink:type="simple">36°45'00"N, 4°00'28"W</named-content></named-content>, 15-IV-2006: 2 exx.; Área El Pinarillo, Nerja, Sierra de Almijara, 485 m, <named-content xmlns:xlink="http://www.w3.org/1999/xlink" content-type="dwc:verbatimCoordinates" xlink:type="simple"><named-content content-type="geo-json" specific-use="{&#34;type&#34;:&#34;Point&#34;,&#34;coordinates&#34;:[-3.848611,36.798056]}" id="NCID0EQSAI" xlink:type="simple">36°47'53"N, 3°50'55"W</named-content></named-content>, 3-I-2003: 6 exx.; Área El Pinarillo, Nerja, Sierra de Almijara, 471 m, <named-content xmlns:xlink="http://www.w3.org/1999/xlink" content-type="dwc:verbatimCoordinates" xlink:type="simple"><named-content content-type="geo-json" specific-use="{&#34;type&#34;:&#34;Point&#34;,&#34;coordinates&#34;:[-3.849444,36.797778]}" id="NCID0EYSAI" xlink:type="simple">36°47'52"N, 3°50'58"W</named-content></named-content>, 4-I-2012: 3 exx.; Cerro El Cañuelo, Acantilados de Maro-Cerro Gordo, Nerja, 130 m, <named-content xmlns:xlink="http://www.w3.org/1999/xlink" content-type="dwc:verbatimCoordinates" xlink:type="simple"><named-content content-type="geo-json" specific-use="{&#34;type&#34;:&#34;Point&#34;,&#34;coordinates&#34;:[-3.786667,36.749167]}" id="NCID0EATAI" xlink:type="simple">36°44'57"N, 3°47'12"W</named-content></named-content>, 29-XII-2007: 1 ex.; Carril Cuevas de Nerja-El Pinarillo, Sierra de Almijara, 340 m, <named-content xmlns:xlink="http://www.w3.org/1999/xlink" content-type="dwc:verbatimCoordinates" xlink:type="simple"><named-content content-type="geo-json" specific-use="{&#34;type&#34;:&#34;Point&#34;,&#34;coordinates&#34;:[-3.840000,36.782778]}" id="NCID0EITAI" xlink:type="simple">36°46'58"N, 3°50'24"W</named-content></named-content>, 30-III-2018: 2 exx.; Alrededores Cuevas de Nerja, Maro, Nerja, 171 m, <named-content xmlns:xlink="http://www.w3.org/1999/xlink" content-type="dwc:verbatimCoordinates" xlink:type="simple"><named-content content-type="geo-json" specific-use="{&#34;type&#34;:&#34;Point&#34;,&#34;coordinates&#34;:[-3.845278,36.762778]}" id="NCID0EQTAI" xlink:type="simple">36°45'46"N, 3°50'43"W</named-content></named-content>, 2-XI-2018: 1 ex. – Murcia: Sierra Espuña: VIII-1943 (G. Menor leg.): 1 exx.</p></tp:treatment-sec><tp:treatment-sec sec-type="diagnosis" id="SECID0EVTAI"><title>Diagnosis.</title><p>Total length 9–11 mm (<xref ref-type="bibr" rid="B137">Reitter 1917</xref>; <xref ref-type="bibr" rid="B41">Español 1949</xref>). <italic><tp:taxon-name><tp:taxon-name-part taxon-name-part-type="genus" reg="Misolampus">Misolampus</tp:taxon-name-part> <tp:taxon-name-part taxon-name-part-type="species" reg="ramburii">ramburii</tp:taxon-name-part></tp:taxon-name></italic> is characterised by its shiny appearance and by presenting the anterior angles of prothorax slightly protruding forward. Pronotal punctation deep and dense, not as strong as in <italic><tp:taxon-name><tp:taxon-name-part taxon-name-part-type="genus" reg="Misolampus">M.</tp:taxon-name-part> <tp:taxon-name-part taxon-name-part-type="species" reg="gibbulus">gibbulus</tp:taxon-name-part></tp:taxon-name></italic>, without granular areas. Elytra with shallow striae formed by series of punctures in longitudinal series, sometimes almost absent (Fig. <xref ref-type="fig" rid="F7">7A, B</xref>). Elytral inter-striae smooth. Female genitalia figured by <xref ref-type="bibr" rid="B119">Palmer (1998)</xref> and aedeagus by <xref ref-type="bibr" rid="B41">Español (1949)</xref>. Adults present a marked variability in elytral sculpturing, smoother with elytral striae almost erased in the western populations of Sierra de Almijara and Sierra de Huétor (Fig. <xref ref-type="fig" rid="F7">7B</xref>); more marked in the eastern areas (Fig. <xref ref-type="fig" rid="F7">7A</xref>) (see taxonomic discussion).</p><fig id="F7" position="float" orientation="portrait"><object-id xmlns:xlink="http://www.w3.org/1999/xlink" content-type="doi" xlink:type="simple">10.3897/zookeys.963.53500.figure7</object-id><object-id xmlns:xlink="http://www.w3.org/1999/xlink" content-type="arpha" xlink:type="simple">EC7C33BC-7FCB-51F3-B0A7-851E839CA57A</object-id><label>Figure 7.</label><caption><p>Live specimens and habitat of <italic><tp:taxon-name><tp:taxon-name-part taxon-name-part-type="genus" reg="Misolampus">Misolampus</tp:taxon-name-part> <tp:taxon-name-part taxon-name-part-type="species" reg="ramburii">ramburii</tp:taxon-name-part></tp:taxon-name></italic><bold>A, B</bold> adult <italic><tp:taxon-name><tp:taxon-name-part taxon-name-part-type="genus" reg="Misolampus">Misolampus</tp:taxon-name-part> <tp:taxon-name-part taxon-name-part-type="species" reg="ramburii">ramburii</tp:taxon-name-part></tp:taxon-name></italic> from Spain (<bold>A</bold> Sierra de Gádor, Almería <bold>B</bold> Sierra de Huétor, Granada); the specimens selected represent the diversity of sculptural patterns in elytra and pronotum, smoother in western populations, without elytral striae (<bold>B</bold>), marked in eastern areas (<bold>A</bold>) <bold>C, D</bold> two examples of typical habitat of <italic><tp:taxon-name><tp:taxon-name-part taxon-name-part-type="genus" reg="Misolampus">M.</tp:taxon-name-part> <tp:taxon-name-part taxon-name-part-type="species" reg="ramburii">ramburii</tp:taxon-name-part></tp:taxon-name></italic> from <bold>C</bold> coastal ravines with scattered <italic><tp:taxon-name><tp:taxon-name-part taxon-name-part-type="genus" reg="Pinus">Pinus</tp:taxon-name-part> <tp:taxon-name-part taxon-name-part-type="species" reg="halepensis">halepensis</tp:taxon-name-part></tp:taxon-name></italic> (Maro, Málaga) and <bold>D</bold> slope of Sierra Nevada with open forests of <italic><tp:taxon-name><tp:taxon-name-part taxon-name-part-type="genus" reg="Quercus">Q.</tp:taxon-name-part> <tp:taxon-name-part taxon-name-part-type="species" reg="ilex">ilex</tp:taxon-name-part></tp:taxon-name></italic> and almond trees (Almería). Photographs by MGP.</p></caption><graphic xmlns:xlink="http://www.w3.org/1999/xlink" xlink:href="zookeys-963-081-g007.jpg" position="float" orientation="portrait" xlink:type="simple" id="oo_444548.jpg"><uri content-type="original_file" xlink:type="simple">https://binary.pensoft.net/fig/444548</uri></graphic></fig></tp:treatment-sec><tp:treatment-sec sec-type="distribution" id="SECID0EBYAI"><title>Geographic distribution.</title><p>Endemism of southeastern Spain and Mallorca in the Balearic Islands (Fig. <xref ref-type="fig" rid="F8">8</xref>). Records from Portugal, as Serra de Monchique (<xref ref-type="bibr" rid="B124">Paulino de Oliveira 1894</xref>; <xref ref-type="bibr" rid="B137">Reitter 1917</xref>; <xref ref-type="bibr" rid="B89">Löbl et al. 2008</xref>), are based on misidentifications (see taxonomic discussion). Published records are scarce, but covering most of the known species range, from the provinces of Almería, Granada, Málaga, Murcia, and the island of Mallorca (<xref ref-type="bibr" rid="B146">Rosenhauer 1856</xref>; <xref ref-type="bibr" rid="B175">von Heyden 1884</xref> sub <italic><tp:taxon-name><tp:taxon-name-part taxon-name-part-type="genus" reg="Misolampus">M.</tp:taxon-name-part> <tp:taxon-name-part taxon-name-part-type="species" reg="scabricollis">scabricollis</tp:taxon-name-part></tp:taxon-name></italic>; <xref ref-type="bibr" rid="B137">Reitter 1917</xref>; <xref ref-type="bibr" rid="B34">De la Fuente 1934–1935</xref>; <xref ref-type="bibr" rid="B118">Palau 1945</xref>; <xref ref-type="bibr" rid="B28">Cobos 1949</xref>; <xref ref-type="bibr" rid="B41">Español 1949</xref>, <xref ref-type="bibr" rid="B43">1954a</xref>, <xref ref-type="bibr" rid="B44">1954b</xref>, <xref ref-type="bibr" rid="B48">1963</xref>; <xref ref-type="bibr" rid="B153">Sánchez-Piñero et al. 2013</xref>; <xref ref-type="bibr" rid="B165">Valladares et al. 2013</xref>). All published records are relatively old, except those from Almería and Granada. According to the current records, <italic><tp:taxon-name><tp:taxon-name-part taxon-name-part-type="genus" reg="Misolampus">M.</tp:taxon-name-part> <tp:taxon-name-part taxon-name-part-type="species" reg="ramburii">ramburii</tp:taxon-name-part></tp:taxon-name></italic> is restricted to the Betic Mountain ranges (Montes de Málaga, Sierra Nevada, Sierra de Huétor, Sierras de Tejeda and Almijara, Sierra de Filabres, Sierra de Gádor, Sierra Alhamilla, Sierra Espuña), and in Malllorca to the southwestern foothills of the Sierra de Tramuntana, including Palma Bay (Fig. <xref ref-type="fig" rid="F8">8A</xref>). The record of an unidentified <italic><tp:taxon-name><tp:taxon-name-part taxon-name-part-type="genus" reg="Misolampus">Misolampus</tp:taxon-name-part></tp:taxon-name></italic> from Sierra de Contraviesa (Granada) (<xref ref-type="bibr" rid="B48">Español 1963</xref>), found in the company of <italic><tp:taxon-name><tp:taxon-name-part taxon-name-part-type="genus" reg="Coelometopus">Coelometopus</tp:taxon-name-part> <tp:taxon-name-part taxon-name-part-type="species" reg="cobosi">cobosi</tp:taxon-name-part></tp:taxon-name></italic> Español, 1963, probably corresponds to <italic><tp:taxon-name><tp:taxon-name-part taxon-name-part-type="genus" reg="Misolampus">M.</tp:taxon-name-part> <tp:taxon-name-part taxon-name-part-type="species" reg="ramburii">ramburii</tp:taxon-name-part></tp:taxon-name></italic> (see taxonomic discussion).</p><fig id="F8" position="float" orientation="portrait"><object-id xmlns:xlink="http://www.w3.org/1999/xlink" content-type="doi" xlink:type="simple">10.3897/zookeys.963.53500.figure8</object-id><object-id xmlns:xlink="http://www.w3.org/1999/xlink" content-type="arpha" xlink:type="simple">FD96C0F3-CBC4-5A06-9FDD-7A4F76E7DA4F</object-id><label>Figure 8.</label><caption><p><bold>A</bold> Geographic distribution of <italic><tp:taxon-name><tp:taxon-name-part taxon-name-part-type="genus" reg="Misolampus">Misolampus</tp:taxon-name-part> <tp:taxon-name-part taxon-name-part-type="species" reg="ramburii">ramburii</tp:taxon-name-part></tp:taxon-name></italic>. Map of the Iberian Peninsula depicting the geographic distribution of <italic><tp:taxon-name><tp:taxon-name-part taxon-name-part-type="genus" reg="Misolampus">Misolampus</tp:taxon-name-part> <tp:taxon-name-part taxon-name-part-type="species" reg="ramburii">ramburii</tp:taxon-name-part></tp:taxon-name></italic> (purple spot), an endemic species to Spain. Blue dots correspond to the species records, including both recent and old, as well as previously published data <bold>B</bold> potential geographic distribution of <italic><tp:taxon-name><tp:taxon-name-part taxon-name-part-type="genus" reg="Misolampus">Misolampus</tp:taxon-name-part> <tp:taxon-name-part taxon-name-part-type="species" reg="ramburii">ramburii</tp:taxon-name-part></tp:taxon-name></italic>: Red indicates areas of high suitability, and blue, areas of low suitability. Species distribution model was generated using MaxEnt v 3.4.1 (<xref ref-type="bibr" rid="B37">Elith et al. 2006</xref>) and the set of WorldClim v 2.0 (<xref ref-type="bibr" rid="B52">Fick and Hijmans 2017</xref>) environmental variables.</p></caption><graphic xmlns:xlink="http://www.w3.org/1999/xlink" xlink:href="zookeys-963-081-g008.jpg" position="float" orientation="portrait" xlink:type="simple" id="oo_444549.jpg"><uri content-type="original_file" xlink:type="simple">https://binary.pensoft.net/fig/444549</uri></graphic></fig><p>Materials studied by us include specimens from all previously reported areas except Mallorca (not searched for). Records are recent for all localities except for those from the Murcia region (Sierra Espuña). The potential distribution map (Fig. <xref ref-type="fig" rid="F8">8B</xref>) shows that highly suitable areas are primarily located in the coasts and mountain ranges of the south of Almería, Granada, and Málaga and the northwest of Mallorca island, coinciding with the recorded presence of the species. The northwestern coast of the Iberian Peninsula and the mountain ranges of Northwestern Africa are also pointed as areas of high suitability.</p></tp:treatment-sec><tp:treatment-sec sec-type="Notes on natural history" id="SECID0EC5AI"><title>Notes on natural history.</title><p><italic><tp:taxon-name><tp:taxon-name-part taxon-name-part-type="genus" reg="Misolampus">Misolampus</tp:taxon-name-part> <tp:taxon-name-part taxon-name-part-type="species" reg="ramburii">ramburii</tp:taxon-name-part></tp:taxon-name></italic> is a low-medium mountain species, even sub-coastal, with an altitudinal range between 14 and 1673 m a.s.l. (60% of records below 1000 m of altitude); in Mallorca it is also found at low altitude, 14–398 m a.s.l. Lithological substrates of its area of occupancy are very diverse, due to the high geostructural complexity of the Betic Mountain ranges, but are mainly dolomites, limestones, slates, phyllites, mycaschists, and, very locally, plutonic rocks (<xref ref-type="bibr" rid="B155">Sanz de Galdeano 1997</xref>; <xref ref-type="bibr" rid="B172">Vera 2004</xref>; <xref ref-type="bibr" rid="B116">Oliveira and Quesada 2019a</xref>, <xref ref-type="bibr" rid="B117">2019b</xref>). It inhabits usually the thermo- and meso-Mediterranean bioclimatic levels, and very locally at the supra-Mediterranean, with ombrotypes from semiarid to subhumid (<xref ref-type="bibr" rid="B139">Rivas-Martínez 1987</xref>; <xref ref-type="bibr" rid="B142">Rivas-Martínez et al. 2002</xref>; <xref ref-type="bibr" rid="B167">Valle 2003</xref>; <xref ref-type="bibr" rid="B168">Valle et al. 2004</xref>). According to the known localities and our observations, the species occurs in an extensive variety of habitats, with preference for more or less open forested areas with pines (<italic><tp:taxon-name><tp:taxon-name-part taxon-name-part-type="genus" reg="Pinus">Pinus</tp:taxon-name-part> <tp:taxon-name-part taxon-name-part-type="species" reg="halepensis">halepensis</tp:taxon-name-part></tp:taxon-name></italic>, <italic><tp:taxon-name><tp:taxon-name-part taxon-name-part-type="genus" reg="Pinus">P.</tp:taxon-name-part> <tp:taxon-name-part taxon-name-part-type="species" reg="pinaster">pinaster</tp:taxon-name-part></tp:taxon-name></italic>, <italic><tp:taxon-name><tp:taxon-name-part taxon-name-part-type="genus" reg="Pinus">P.</tp:taxon-name-part> <tp:taxon-name-part taxon-name-part-type="species" reg="nigra">nigra</tp:taxon-name-part></tp:taxon-name></italic>, both natural and reforested), oaks (<italic><tp:taxon-name><tp:taxon-name-part taxon-name-part-type="genus" reg="Quercus">Quercus</tp:taxon-name-part> <tp:taxon-name-part taxon-name-part-type="species" reg="ilex">ilex</tp:taxon-name-part></tp:taxon-name></italic>, <italic><tp:taxon-name><tp:taxon-name-part taxon-name-part-type="genus" reg="Quercus">Q.</tp:taxon-name-part> <tp:taxon-name-part taxon-name-part-type="species" reg="faginea">faginea</tp:taxon-name-part></tp:taxon-name></italic> and <italic><tp:taxon-name><tp:taxon-name-part taxon-name-part-type="genus" reg="Quercus">Q.</tp:taxon-name-part> <tp:taxon-name-part taxon-name-part-type="species" reg="suber">suber</tp:taxon-name-part></tp:taxon-name></italic> in Sierra de Contraviesa), wild olive trees (<tp:taxon-name><tp:taxon-name-part taxon-name-part-type="genus" reg="Olea">Olea</tp:taxon-name-part> <tp:taxon-name-part taxon-name-part-type="species" reg="europaea">europaea</tp:taxon-name-part> <tp:taxon-name-part taxon-name-part-type="infraspecific-rank">var.</tp:taxon-name-part> <tp:taxon-name-part taxon-name-part-type="variety" reg="sylvestris">sylvestris</tp:taxon-name-part></tp:taxon-name>), and carob trees (<italic><tp:taxon-name><tp:taxon-name-part taxon-name-part-type="genus" reg="Ceratonia">Ceratonia</tp:taxon-name-part> <tp:taxon-name-part taxon-name-part-type="species" reg="siliqua">siliqua</tp:taxon-name-part></tp:taxon-name></italic> L.), but also in shrub-lands of <italic><tp:taxon-name><tp:taxon-name-part taxon-name-part-type="genus" reg="Quercus">Quercus</tp:taxon-name-part> <tp:taxon-name-part taxon-name-part-type="species" reg="coccifera">coccifera</tp:taxon-name-part></tp:taxon-name></italic> L., <italic><tp:taxon-name><tp:taxon-name-part taxon-name-part-type="genus" reg="Genista">Genista</tp:taxon-name-part> <tp:taxon-name-part taxon-name-part-type="species" reg="umbellata">umbellata</tp:taxon-name-part></tp:taxon-name></italic> (L’Hér.) Dum. Cours., <italic><tp:taxon-name><tp:taxon-name-part taxon-name-part-type="genus" reg="Rosmarinus">Rosmarinus</tp:taxon-name-part> <tp:taxon-name-part taxon-name-part-type="species" reg="officinalis">officinalis</tp:taxon-name-part></tp:taxon-name></italic> L., <italic><tp:taxon-name><tp:taxon-name-part taxon-name-part-type="genus" reg="Pistacia">Pistacia</tp:taxon-name-part> <tp:taxon-name-part taxon-name-part-type="species" reg="lentiscus">lentiscus</tp:taxon-name-part></tp:taxon-name></italic> L., <italic><tp:taxon-name><tp:taxon-name-part taxon-name-part-type="genus" reg="Pistacia">Pistacia</tp:taxon-name-part> <tp:taxon-name-part taxon-name-part-type="species" reg="therebinthus">therebinthus</tp:taxon-name-part></tp:taxon-name></italic> L., <italic><tp:taxon-name><tp:taxon-name-part taxon-name-part-type="genus" reg="Buxus">Buxus</tp:taxon-name-part> <tp:taxon-name-part taxon-name-part-type="species" reg="balearica">balearica</tp:taxon-name-part></tp:taxon-name></italic> Lam., <italic><tp:taxon-name><tp:taxon-name-part taxon-name-part-type="genus" reg="Maytenus">Maytenus</tp:taxon-name-part> <tp:taxon-name-part taxon-name-part-type="species" reg="europaeus">europaeus</tp:taxon-name-part></tp:taxon-name></italic> (Boiss.) Rivas Mart., <italic><tp:taxon-name><tp:taxon-name-part taxon-name-part-type="genus" reg="Retama">R.</tp:taxon-name-part> <tp:taxon-name-part taxon-name-part-type="species" reg="sphaerocarpa">sphaerocarpa</tp:taxon-name-part></tp:taxon-name></italic>, and <italic><tp:taxon-name><tp:taxon-name-part taxon-name-part-type="genus" reg="Cistus">Cistus</tp:taxon-name-part></tp:taxon-name></italic> and <italic><tp:taxon-name><tp:taxon-name-part taxon-name-part-type="genus" reg="Lavandula">Lavandula</tp:taxon-name-part></tp:taxon-name></italic> L. species, among other typical shrubs (<xref ref-type="bibr" rid="B141">Rivas-Martínez and Costa 1987</xref>; <xref ref-type="bibr" rid="B14">Bolòs 1997</xref>; <xref ref-type="bibr" rid="B167">Valle 2003</xref>; <xref ref-type="bibr" rid="B31">Costa Tenorio et al. 2005</xref>). Sometimes, it has been found in almond tree crops (<italic><tp:taxon-name><tp:taxon-name-part taxon-name-part-type="genus" reg="Prunus">Prunus</tp:taxon-name-part> <tp:taxon-name-part taxon-name-part-type="species" reg="dulcis">dulcis</tp:taxon-name-part></tp:taxon-name></italic> (Mill.) D.A. Webb) with scattered oaks (<italic><tp:taxon-name><tp:taxon-name-part taxon-name-part-type="genus" reg="Quercus">Q.</tp:taxon-name-part> <tp:taxon-name-part taxon-name-part-type="species" reg="ilex">ilex</tp:taxon-name-part></tp:taxon-name></italic>) (pers. obs.) (Fig. <xref ref-type="fig" rid="F7">7C, D</xref>).</p><p>Commonly found under bark or inside dead logs and stumps of pines (<italic><tp:taxon-name><tp:taxon-name-part taxon-name-part-type="genus" reg="Pinus">P.</tp:taxon-name-part> <tp:taxon-name-part taxon-name-part-type="species" reg="halepensis">halepensis</tp:taxon-name-part></tp:taxon-name></italic>, <italic><tp:taxon-name><tp:taxon-name-part taxon-name-part-type="genus" reg="Pinus">P.</tp:taxon-name-part> <tp:taxon-name-part taxon-name-part-type="species" reg="pinaster">pinaster</tp:taxon-name-part></tp:taxon-name></italic> and <italic><tp:taxon-name><tp:taxon-name-part taxon-name-part-type="genus" reg="Pinus">P.</tp:taxon-name-part> <tp:taxon-name-part taxon-name-part-type="species" reg="nigra">nigra</tp:taxon-name-part></tp:taxon-name></italic>), and oaks (<italic><tp:taxon-name><tp:taxon-name-part taxon-name-part-type="genus" reg="Quercus">Q.</tp:taxon-name-part> <tp:taxon-name-part taxon-name-part-type="species" reg="ilex">ilex</tp:taxon-name-part></tp:taxon-name></italic>), or under stones in forests and shrub-lands. Occasionally found under the lose bark of standing live isolated <italic><tp:taxon-name><tp:taxon-name-part taxon-name-part-type="genus" reg="Eucalyptus">Eucalyptus</tp:taxon-name-part></tp:taxon-name></italic> trees. In the island of Mallorca, it has been found in oak forests (<italic><tp:taxon-name><tp:taxon-name-part taxon-name-part-type="genus" reg="Quercus">Q.</tp:taxon-name-part> <tp:taxon-name-part taxon-name-part-type="species" reg="ilex">ilex</tp:taxon-name-part></tp:taxon-name></italic>), under bark or under stones and leaf litter (<xref ref-type="bibr" rid="B41">Español 1949</xref>, <xref ref-type="bibr" rid="B43">1954a</xref>). Adults can be found in autumn, winter, and spring, with no records in the summer months of August and September.</p></tp:treatment-sec><ref-list><ref id="B146"><mixed-citation xmlns:xlink="http://www.w3.org/1999/xlink" xlink:type="simple"><person-group><name name-style="western"><surname>Rosenhauer</surname><given-names>WG</given-names></name></person-group> (<year>1856</year>) <source>Die Thiere Andalusiens nach dem Resultate einer Reise zusammengestellt, nebst den Beschreibungen von 249 neuen oder bis jetzt unbeschriebenen Gattungen und Arten.</source><publisher-name>Theodor Blaesing</publisher-name>, <publisher-loc>Erlangen</publisher-loc>, <size units="page">429 pp</size>. [3 pls.] <ext-link xlink:type="simple" ext-link-type="doi" xlink:href="10.5962/bhl.title.66016">https://doi.org/10.5962/bhl.title.66016</ext-link></mixed-citation></ref><ref id="B124"><mixed-citation xmlns:xlink="http://www.w3.org/1999/xlink" xlink:type="simple"><person-group><name name-style="western"><surname>Paulino de Oliveira</surname><given-names>M</given-names></name></person-group> (<year>1894</year>) <source>Catalogue des Insectes du Portugal. Coléoptères.</source><publisher-name>Imprensa da Universidade</publisher-name>, <publisher-loc>Coimbra</publisher-loc>, <size units="page">393 pp</size>. <ext-link xlink:type="simple" ext-link-type="uri" xlink:href="https://www.biodiversitylibrary.org/page/57810657">https://www.biodiversitylibrary.org/page/57810657</ext-link></mixed-citation></ref><ref id="B137"><mixed-citation xmlns:xlink="http://www.w3.org/1999/xlink" xlink:type="simple"><person-group><name name-style="western"><surname>Reitter</surname><given-names>E</given-names></name></person-group> (<year>1917</year>) <article-title>Bestimmungstabelle der <tp:taxon-name>Cossyphini</tp:taxon-name> und <tp:taxon-name>Misolampini</tp:taxon-name>. (Tribus der <tp:taxon-name><tp:taxon-name-part taxon-name-part-type="family">Tenebrionidae</tp:taxon-name-part></tp:taxon-name>).</article-title><source>Wiener Entomologische Zeitung</source><volume>36</volume>(<issue>6–7</issue>): <fpage>129</fpage>–<lpage>150</lpage>. <ext-link xlink:type="simple" ext-link-type="doi" xlink:href="10.5962/bhl.part.12929">https://doi.org/10.5962/bhl.part.12929</ext-link></mixed-citation></ref><ref id="B34"><mixed-citation xmlns:xlink="http://www.w3.org/1999/xlink" xlink:type="simple"><person-group><name name-style="western"><surname>De La Fuente</surname><given-names>JM</given-names></name></person-group> (<year>1934–1935</year>) <article-title>Fam. <tp:taxon-name><tp:taxon-name-part taxon-name-part-type="family">Tenebrionidae</tp:taxon-name-part></tp:taxon-name>.</article-title> In: <institution xlink:type="simple">Catálogo sistemático-geográfico de los Coleópteros observados en la península ibérica, Pirineos propiamente dichos y Baleares (continuación) </institution> (<role>Ed.</role>) <issue-title>.</issue-title><source>Boletín de la Sociedad entomológica de España 17[1934]: 17–32, 61–76, 99–114; 18[1935]: 17–32, 53–68</source>, <fpage>101</fpage>–<lpage>116</lpage>.</mixed-citation></ref><ref id="B118"><mixed-citation xmlns:xlink="http://www.w3.org/1999/xlink" xlink:type="simple"><person-group><name name-style="western"><surname>Palau</surname><given-names>JM</given-names></name></person-group> (<year>1945</year>) <article-title>Notas para un catálogo de los coleópteros de Mallorca. I. Fam. <tp:taxon-name><tp:taxon-name-part taxon-name-part-type="family">Tenebrionidae</tp:taxon-name-part></tp:taxon-name>.</article-title><source>Graellsia</source><volume>3</volume>(<issue>1</issue>): <fpage>23</fpage>–<lpage>36</lpage>.</mixed-citation></ref><ref id="B41"><mixed-citation xmlns:xlink="http://www.w3.org/1999/xlink" xlink:type="simple"><person-group><name name-style="western"><surname>Español</surname><given-names>F</given-names></name></person-group> (<year>1949</year>) <article-title>Datos para el conocimiento de los tenebriónidos del Mediterráneo Occidental. VI. El género <italic><tp:taxon-name><tp:taxon-name-part taxon-name-part-type="genus">Misolampus</tp:taxon-name-part></tp:taxon-name></italic> Latr. en España y Baleares.</article-title><source>Graellsia</source><volume>7</volume>: <fpage>1</fpage>–<lpage>7</lpage>.</mixed-citation></ref><ref id="B119"><mixed-citation xmlns:xlink="http://www.w3.org/1999/xlink" xlink:type="simple"><person-group><name name-style="western"><surname>Palmer</surname><given-names>M</given-names></name></person-group> (<year>1998</year>) <article-title>Phylogeny of the genus <italic><tp:taxon-name><tp:taxon-name-part taxon-name-part-type="genus">Misolampus</tp:taxon-name-part></tp:taxon-name></italic> (<tp:taxon-name><tp:taxon-name-part taxon-name-part-type="order">Coleoptera</tp:taxon-name-part></tp:taxon-name>: <tp:taxon-name><tp:taxon-name-part taxon-name-part-type="family">Tenebrionidae</tp:taxon-name-part></tp:taxon-name>).</article-title><source>Bolleti de la Societat d’ Història Natural de les Balears</source><volume>41</volume>: <fpage>139</fpage>–<lpage>151</lpage>.</mixed-citation></ref><ref id="B37"><mixed-citation xmlns:xlink="http://www.w3.org/1999/xlink" xlink:type="simple"><person-group><name name-style="western"><surname>Elith</surname><given-names>J</given-names></name><name name-style="western"><surname>Graham</surname><given-names>CH</given-names></name><name name-style="western"><surname>Anderson</surname><given-names>RP</given-names></name><name name-style="western"><surname>Dudík</surname><given-names>M</given-names></name><name name-style="western"><surname>Ferrier</surname><given-names>S</given-names></name><name name-style="western"><surname>Guisan</surname><given-names>A</given-names></name><name name-style="western"><surname>Hijmans</surname><given-names>RJ</given-names></name><name name-style="western"><surname>Huettmann</surname><given-names>F</given-names></name><name name-style="western"><surname>Leathwick</surname><given-names>JR</given-names></name><name name-style="western"><surname>Lehmann</surname><given-names>A</given-names></name><name name-style="western"><surname>Li</surname><given-names>J</given-names></name><name name-style="western"><surname>Lohmann</surname><given-names>LG</given-names></name><name name-style="western"><surname>Loiselle</surname><given-names>BA</given-names></name><name name-style="western"><surname>Manion</surname><given-names>G</given-names></name><name name-style="western"><surname>Moritz</surname><given-names>C</given-names></name><name name-style="western"><surname>Nakamura</surname><given-names>M</given-names></name><name name-style="western"><surname>Nakazawa</surname><given-names>Y</given-names></name><name name-style="western"><surname>Overton</surname><given-names>JMcCM</given-names></name><name name-style="western"><surname>Peterson</surname><given-names>AT</given-names></name><name name-style="western"><surname>Phillips</surname><given-names>SJ</given-names></name><name name-style="western"><surname>Richardson</surname><given-names>K</given-names></name><name name-style="western"><surname>Scachetti‐Pereira</surname><given-names>R</given-names></name><name name-style="western"><surname>Schapire</surname><given-names>RE</given-names></name><name name-style="western"><surname>Soberón</surname><given-names>J</given-names></name><name name-style="western"><surname>Williams</surname><given-names>S</given-names></name><name name-style="western"><surname>Wisz</surname><given-names>MS</given-names></name><name name-style="western"><surname>Zimmermann</surname><given-names>NE</given-names></name></person-group> (<year>2006</year>) <article-title>Novel methods improve prediction of species’ distributions from occurrence data.</article-title><source>Ecography</source><volume>29</volume>: <fpage>129</fpage>–<lpage>151</lpage>. <ext-link xlink:type="simple" ext-link-type="doi" xlink:href="10.1111/j.2006.0906-7590.04596.x">https://doi.org/10.1111/j.2006.0906-7590.04596.x</ext-link></mixed-citation></ref><ref id="B52"><mixed-citation xmlns:xlink="http://www.w3.org/1999/xlink" xlink:type="simple"><person-group><name name-style="western"><surname>Fick</surname><given-names>SE</given-names></name><name name-style="western"><surname>Hijmans</surname><given-names>RJ</given-names></name></person-group> (<year>2017</year>) <article-title>WorldClim 2: new 1‐km spatial resolution climate surfaces for global land areas.</article-title><source>International Journal of Climatology,</source><volume>37</volume>(<issue>12</issue>): <fpage>4302</fpage>–<lpage>4315</lpage>. <ext-link xlink:type="simple" ext-link-type="doi" xlink:href="10.1002/joc.5086">https://doi.org/10.1002/joc.5086</ext-link></mixed-citation></ref><ref id="B89"><mixed-citation xmlns:xlink="http://www.w3.org/1999/xlink" xlink:type="simple"><person-group><name name-style="western"><surname>Löbl</surname><given-names>I</given-names></name><name name-style="western"><surname>Merkl</surname><given-names>O</given-names></name><name name-style="western"><surname>Ando</surname><given-names>K</given-names></name><name name-style="western"><surname>Bouchard</surname><given-names>P</given-names></name><name name-style="western"><surname>Lillig</surname><given-names>M</given-names></name><name name-style="western"><surname>Masomuto</surname><given-names>K</given-names></name><name name-style="western"><surname>Schawaller</surname><given-names>W</given-names></name></person-group> (<year>2008</year>) <article-title>Subfamily <tp:taxon-name><tp:taxon-name-part taxon-name-part-type="subfamily">Stenochiinae</tp:taxon-name-part></tp:taxon-name> Kirby, 1837.</article-title> In: <person-group><name name-style="western"><surname>Löbl</surname><given-names>I</given-names></name><name name-style="western"><surname>Smetana</surname><given-names>A</given-names></name></person-group> (<role>Eds</role>) <issue-title>Catalogue of Palaearctic Coleoptera.</issue-title><source>Volume 5. <tp:taxon-name><tp:taxon-name-part taxon-name-part-type="superfamily">Tenebrionoidea</tp:taxon-name-part></tp:taxon-name>. Apollo Books, Stenstrup</source>, <fpage>339</fpage>–<lpage>352</lpage>.</mixed-citation></ref><ref id="B175"><mixed-citation xmlns:xlink="http://www.w3.org/1999/xlink" xlink:type="simple"><person-group><name name-style="western"><surname>von Heyden</surname><given-names>L</given-names></name></person-group> (<year>1884</year>) <article-title>Coleopterologische Ausbeute einer Excursion nach der Sierra Espuña.</article-title><source>Deutsche Entomologische Zeitschrift</source><volume>28</volume>(<issue>2</issue>): <fpage>355</fpage>–<lpage>361</lpage>. <ext-link xlink:type="simple" ext-link-type="doi" xlink:href="10.1002/mmnd.48018840122">https://doi.org/10.1002/mmnd.48018840122</ext-link></mixed-citation></ref><ref id="B28"><mixed-citation xmlns:xlink="http://www.w3.org/1999/xlink" xlink:type="simple"><person-group><name name-style="western"><surname>Cobos</surname><given-names>A</given-names></name></person-group> (<year>1949</year>) <article-title>Datos para el Catálogo de los Coleópteros de España. Coleópteros de los alrededores de Málaga.</article-title><source>Boletín de la Real Sociedad española de Historia Natural</source><volume>47</volume>: <fpage>563</fpage>–<lpage>609</lpage>.</mixed-citation></ref><ref id="B43"><mixed-citation xmlns:xlink="http://www.w3.org/1999/xlink" xlink:type="simple"><person-group><name name-style="western"><surname>Español</surname><given-names>F</given-names></name></person-group> (<year>1954a</year>) <article-title>Los tenebriónidos (Col.) de Baleares.</article-title><source>Trabajos del Museo de Ciencias Naturales de Barcelona, Nueva Serie Zoológica</source><volume>1</volume>(<issue>5</issue>): <fpage>1</fpage>–<lpage>93</lpage>.</mixed-citation></ref><ref id="B44"><mixed-citation xmlns:xlink="http://www.w3.org/1999/xlink" xlink:type="simple"><person-group><name name-style="western"><surname>Español</surname><given-names>F</given-names></name></person-group> (<year>1954b</year>) <article-title>Coleópteros de Sierra Nevada. <tp:taxon-name><tp:taxon-name-part taxon-name-part-type="family">Tenebrionidae</tp:taxon-name-part></tp:taxon-name>.</article-title><source>Archivos del Instituto de Aclimatación de Almería</source><volume>2</volume>: <fpage>111</fpage>–<lpage>122</lpage>.</mixed-citation></ref><ref id="B48"><mixed-citation xmlns:xlink="http://www.w3.org/1999/xlink" xlink:type="simple"><person-group><name name-style="western"><surname>Español</surname><given-names>F</given-names></name></person-group> (<year>1963</year>) <article-title>El género “<italic><tp:taxon-name><tp:taxon-name-part taxon-name-part-type="genus">Coelometopus</tp:taxon-name-part></tp:taxon-name></italic>” Sol. (Col. “<tp:taxon-name><tp:taxon-name-part taxon-name-part-type="family">Tenebrionidae</tp:taxon-name-part></tp:taxon-name>”).</article-title><source>Archivos del Instituto de Aclimatación de Almería</source><volume>12</volume>: <fpage>49</fpage>–<lpage>53</lpage>.</mixed-citation></ref><ref id="B153"><mixed-citation xmlns:xlink="http://www.w3.org/1999/xlink" xlink:type="simple"><person-group><name name-style="western"><surname>Sánchez-Piñero</surname><given-names>F</given-names></name><name name-style="western"><surname>Pérez Vera</surname><given-names>F</given-names></name><name name-style="western"><surname>González Megías</surname><given-names>A</given-names></name></person-group> (<year>2013</year>) <article-title>Los Tenebriónidos (<tp:taxon-name><tp:taxon-name-part taxon-name-part-type="order">Coleoptera</tp:taxon-name-part></tp:taxon-name>: <tp:taxon-name><tp:taxon-name-part taxon-name-part-type="family">Tenebrionidae</tp:taxon-name-part></tp:taxon-name>).</article-title> In: <person-group><name name-style="western"><surname>Ruano</surname><given-names>F</given-names></name><name name-style="western"><surname>Tierno de Figueroa</surname><given-names>M</given-names></name><name name-style="western"><surname>Tinaut</surname><given-names>A</given-names></name></person-group> (<role>Eds</role>) <issue-title>Los Insectos de Sierra Nevada.</issue-title><source>200 años de historia, vol. 2. Asociación española de Entomología, Granada</source>, <fpage>61</fpage>–<lpage>79</lpage>.</mixed-citation></ref><ref id="B165"><mixed-citation xmlns:xlink="http://www.w3.org/1999/xlink" xlink:type="simple"><person-group><name name-style="western"><surname>Valladares</surname><given-names>L</given-names></name><name name-style="western"><surname>Calmont</surname><given-names>B</given-names></name><name name-style="western"><surname>Soldati</surname><given-names>F</given-names></name><name name-style="western"><surname>Brustel</surname><given-names>H</given-names></name></person-group> (<year>2013</year>) <article-title>Contribución al conocimiento de los coleópteros (<tp:taxon-name><tp:taxon-name-part taxon-name-part-type="order">Coleoptera</tp:taxon-name-part></tp:taxon-name>) de la Provincia de Almería (Andalucía, sureste de España). 2<sup>a</sup> nota.</article-title><source>Boletín de la Sociedad Andaluza de Entomología</source><volume>22</volume>: <fpage>25</fpage>–<lpage>66</lpage>.</mixed-citation></ref><ref id="B155"><mixed-citation xmlns:xlink="http://www.w3.org/1999/xlink" xlink:type="simple"><person-group><name name-style="western"><surname>Sanz de Galdeano</surname><given-names>C</given-names></name></person-group> (<year>1997</year>) <source>La zona interna bético-rifeña.</source><publisher-name>Colección Monográfica Tierras del Sur</publisher-name>, <publisher-loc>Universidad de Granada, Granada</publisher-loc>, <size units="page">316 pp</size>.</mixed-citation></ref><ref id="B172"><mixed-citation xmlns:xlink="http://www.w3.org/1999/xlink" xlink:type="simple"><person-group><name name-style="western"><surname>Vera</surname><given-names>JA</given-names></name></person-group> (<year>2004</year>) <source>Geología de España.</source><publisher-name>Sociedad Geológica de España-Instituto Geológico y Minero de España</publisher-name>, <publisher-loc>Madrid</publisher-loc>, <size units="page">890 pp</size>. [2 maps]</mixed-citation></ref><ref id="B116"><mixed-citation xmlns:xlink="http://www.w3.org/1999/xlink" xlink:type="simple"><person-group><name name-style="western"><surname>Oliveira</surname><given-names>JT</given-names></name><name name-style="western"><surname>Quesada</surname><given-names>C</given-names></name></person-group> (<year>2019a</year>) The Geology of Iberia: A Geodynamic Approach: Volume2: The Variscan Cycle. Springer International Publishing, 542 pp. <ext-link xlink:type="simple" ext-link-type="doi" xlink:href="10.1007/978-3-030-10519-8">https://doi.org/10.1007/978-3-030-10519-8</ext-link></mixed-citation></ref><ref id="B117"><mixed-citation xmlns:xlink="http://www.w3.org/1999/xlink" xlink:type="simple"><person-group><name name-style="western"><surname>Oliveira</surname><given-names>JT</given-names></name><name name-style="western"><surname>Quesada</surname><given-names>C</given-names></name></person-group> (<year>2019b</year>) The Geology of Iberia: A Geodynamic Approach: Volume 3: The Alpine Cycle. Springer International Publishing, 566 pp. <ext-link xlink:type="simple" ext-link-type="doi" xlink:href="10.1007/978-3-030-11295-0">https://doi.org/10.1007/978-3-030-11295-0</ext-link></mixed-citation></ref><ref id="B139"><mixed-citation xmlns:xlink="http://www.w3.org/1999/xlink" xlink:type="simple"><person-group><name name-style="western"><surname>Rivas-Martínez</surname><given-names>S</given-names></name></person-group> (<year>1987</year>) <source>Memoria del mapa de las series de vegetación de España 1:400 000.</source><publisher-name>ICONA</publisher-name>, <publisher-loc>Madrid</publisher-loc>, <size units="page">268 pp</size>.</mixed-citation></ref><ref id="B142"><mixed-citation xmlns:xlink="http://www.w3.org/1999/xlink" xlink:type="simple"><person-group><name name-style="western"><surname>Rivas-Martínez</surname><given-names>S</given-names></name><name name-style="western"><surname>Díaz</surname><given-names>TE</given-names></name><name name-style="western"><surname>Fernández-González</surname><given-names>F</given-names></name><name name-style="western"><surname>Izco</surname><given-names>J</given-names></name><name name-style="western"><surname>Loidi</surname><given-names>J</given-names></name><name name-style="western"><surname>Lousa</surname><given-names>M</given-names></name><name name-style="western"><surname>Penas</surname><given-names>A</given-names></name></person-group> (<year>2002</year>) <article-title>Vascular plant communities of Spain and Portugal. Addenda to the syntaxonomical checklist of 2001. Part I.</article-title><source>Itinera Geobotanica</source><volume>15</volume>: <fpage>5</fpage>–<lpage>432</lpage>.</mixed-citation></ref><ref id="B167"><mixed-citation xmlns:xlink="http://www.w3.org/1999/xlink" xlink:type="simple"><person-group><name name-style="western"><surname>Valle</surname><given-names>F</given-names></name></person-group> (<year>2003</year>) <source>Mapa de Series de Vegetación de Andalucía. Ed. Rueda S.</source><publisher-name>L.</publisher-name>, <publisher-loc>Madrid</publisher-loc>, <size units="page">131 pp</size>. [1 map]</mixed-citation></ref><ref id="B168"><mixed-citation xmlns:xlink="http://www.w3.org/1999/xlink" xlink:type="simple"><person-group><name name-style="western"><surname>Valle</surname><given-names>F</given-names></name><name name-style="western"><surname>Navarro</surname><given-names>FB</given-names></name><name name-style="western"><surname>Jiménez</surname><given-names>MN</given-names></name></person-group> (<year>2004</year>) <source>Datos botánicos aplicados a la Gestión del Medio Natural Andaluz I: Bioclimatología y Biogeografía. Manuales de Restauración Forestal n° 5.</source><publisher-name>Consejería de Medio Ambiente</publisher-name>, <publisher-loc>Junta de Andalucía, Sevilla</publisher-loc>, <size units="page">353 pp</size>.</mixed-citation></ref><ref id="B141"><mixed-citation xmlns:xlink="http://www.w3.org/1999/xlink" xlink:type="simple"><person-group><name name-style="western"><surname>Rivas-Martínez</surname><given-names>S</given-names></name><name name-style="western"><surname>Costa</surname><given-names>M</given-names></name></person-group> (<year>1987</year>) <article-title>España insular: Las Baleares.</article-title> In: <person-group><name name-style="western"><surname>Peinado Lorca</surname><given-names>M</given-names></name><name name-style="western"><surname>Rivas-Martínez</surname><given-names>S</given-names></name></person-group> (<role>Eds</role>) <issue-title>La vegetación de España.</issue-title><source>Servicio de Publicaciones, Universidad de Alcalá de Henares, San Fernando de Henares (Madrid)</source>, <fpage>487</fpage>–<lpage>513</lpage>.</mixed-citation></ref><ref id="B14"><mixed-citation xmlns:xlink="http://www.w3.org/1999/xlink" xlink:type="simple"><person-group><name name-style="western"><surname>Bolòs de</surname><given-names>O</given-names></name></person-group> (<year>1997</year>) <source>La vegetació de les Illes Balears. Comunitat des plantes.</source><publisher-name>Institut d’Estudis Catalans</publisher-name>, <publisher-loc>Arxius de les Seccions de Ciències 114 [1996]</publisher-loc>, <size units="page">269 pp</size>.</mixed-citation></ref><ref id="B31"><mixed-citation xmlns:xlink="http://www.w3.org/1999/xlink" xlink:type="simple"><person-group><name name-style="western"><surname>Costa Tenorio</surname><given-names>M</given-names></name><name name-style="western"><surname>Morla Juaristi</surname><given-names>C</given-names></name><name name-style="western"><surname>Saínz Ollero</surname><given-names>H</given-names></name></person-group> (<year>2005</year>) <source>Los bosques ibéricos. Una interpretación geobotánica. 4<sup>a</sup> Ed. Revisada. Ed.</source><publisher-name>Planeta</publisher-name>, <publisher-loc>Barcelona</publisher-loc>, <size units="page">597 pp</size>.</mixed-citation></ref></ref-list></tp:taxon-treatment>
