# Supplementary material for: Catalogue, distribution, taxonomic notes, and conservation of the Western Palearctic endemic hunchback beetles (Tenebrionidae, Misolampus)
Source: Zookeys. 2020 Aug 24;963:81–129. doi: 10.3897/zookeys.963.53500 (PMC7458947; doi:10.3897/zookeys.963.53500)
Supplement: XML Treatment for Misolampus scabricollis [file zookeys.963.53500-treatment5.xml]

<!DOCTYPE tp:taxon-treatment
  PUBLIC "-//TaxonX//DTD Taxonomic Treatment Publishing DTD v0 20100105//EN" "tax-treatment-NSO.dtd">
<tp:taxon-treatment xmlns:tp="http://www.plazi.org/taxpub"><tp:treatment-meta><kwd-group><label>Taxon classification</label><kwd><named-content xmlns:xlink="http://www.w3.org/1999/xlink" content-type="kingdom">Animalia</named-content></kwd><kwd><named-content xmlns:xlink="http://www.w3.org/1999/xlink" content-type="order">Coleoptera</named-content></kwd><kwd><named-content xmlns:xlink="http://www.w3.org/1999/xlink" content-type="family">Tenebrionidae</named-content></kwd></kwd-group><mixed-citation publication-type="journal"><person-group><name><surname>Rosas-Ramos</surname><given-names>Natalia</given-names></name><name><surname>Mas-Peinado</surname><given-names>Paloma</given-names></name><name><surname>Gil-Tapetado</surname><given-names>Diego</given-names></name><name><surname>Recuero</surname><given-names>Ernesto</given-names></name><name><surname>Ruiz</surname><given-names>José L.</given-names></name><name><surname>García-París</surname><given-names>Mario</given-names></name></person-group><article-title>Catalogue, distribution, taxonomic notes, and conservation of the Western Palearctic endemic hunchback beetles (<tp:taxon-name><tp:taxon-name-part taxon-name-part-type="family">Tenebrionidae</tp:taxon-name-part></tp:taxon-name>, <italic><tp:taxon-name><tp:taxon-name-part taxon-name-part-type="genus" reg="Misolampus">Misolampus</tp:taxon-name-part></tp:taxon-name></italic>)</article-title><source>Zookeys</source><day>24</day><month>8</month><year>2020</year><volume>963</volume><fpage>81</fpage><lpage>129</lpage><pub-id pub-id-type="doi">10.3897/zookeys.963.53500</pub-id></mixed-citation></tp:treatment-meta><tp:nomenclature><tp:taxon-name><object-id xmlns:xlink="http://www.w3.org/1999/xlink" content-type="arpha" xlink:type="simple">C934E2FF-5E14-51F9-9F9C-20D7DEBDADA5</object-id>
              <tp:taxon-name-part taxon-name-part-type="genus" reg="Misolampus">Misolampus</tp:taxon-name-part>
              <tp:taxon-name-part taxon-name-part-type="species" reg="scabricollis">scabricollis</tp:taxon-name-part>
            </tp:taxon-name><tp:taxon-authority>Graells, 1849</tp:taxon-authority><tp:nomenclature-citation-list><tp:nomenclature-citation><tp:taxon-name>
                  <tp:taxon-name-part taxon-name-part-type="genus" reg="Misolampus">Misolampus</tp:taxon-name-part> <tp:taxon-name-part taxon-name-part-type="species" reg="scabricollis">scabricollis</tp:taxon-name-part></tp:taxon-name><comment>Graells, 1849: 621. Terra typica: “Guadarrama”. <xref ref-type="bibr" rid="B62">Graells (1851a)</xref> mentioned the unavailable name “<tp:taxon-name><tp:taxon-name-part taxon-name-part-type="genus" reg="Misolampus">Misolampus</tp:taxon-name-part> <tp:taxon-name-part taxon-name-part-type="species" reg="graellsi">graellsi</tp:taxon-name-part></tp:taxon-name> Dufour”.</comment></tp:nomenclature-citation></tp:nomenclature-citation-list></tp:nomenclature><tp:treatment-sec sec-type="material" id="SECID0EELBI"><title>Studied material.</title><p>Portugal – Guarda: 2 km al O de Vale de Estrela, 977 m, <named-content xmlns:xlink="http://www.w3.org/1999/xlink" content-type="dwc:verbatimCoordinates" xlink:type="simple"><named-content content-type="geo-json" specific-use="{&#34;type&#34;:&#34;Point&#34;,&#34;coordinates&#34;:[-7.320028,40.493250]}" id="NCID0ENLBI" xlink:type="simple">40°29'35.7"N, 7°19'12.1"W</named-content></named-content>, 18-IV-2011: 1 ex.; [6 km al SO de] Guarda, 11-X-1992: 7 exx.; S. de Estrella [Serra da Estrela] (Sanz leg.): 1 ex. – Portalegre: Monte Palheiros, 632 m, <named-content xmlns:xlink="http://www.w3.org/1999/xlink" content-type="dwc:verbatimCoordinates" xlink:type="simple"><named-content content-type="geo-json" specific-use="{&#34;type&#34;:&#34;Point&#34;,&#34;coordinates&#34;:[-7.427397,39.334419]}" id="NCID0EVLBI" xlink:type="simple">39°20'03.91"N, 7°25'38.63"W</named-content></named-content>, 10-III-2012: 12 exx.; Ribeira de Nisa, [4 km al NE de Nisa], 23-X-1990: 1 ex. Spain – Andalucía: Huelva: Andalucía: Huelva: Cortegana, 706 m, <named-content xmlns:xlink="http://www.w3.org/1999/xlink" content-type="dwc:verbatimCoordinates" xlink:type="simple"><named-content content-type="geo-json" specific-use="{&#34;type&#34;:&#34;Point&#34;,&#34;coordinates&#34;:[-6.837861,37.898778]}" id="NCID0E4LBI" xlink:type="simple">37°53'55.6"N, 06°50'16.3"W</named-content></named-content>, 3-I-2013: 2 exx.; Cortegana: Puerto del Corzo (hacia Gil Márquez), 664 m, <named-content xmlns:xlink="http://www.w3.org/1999/xlink" content-type="dwc:verbatimCoordinates" xlink:type="simple"><named-content content-type="geo-json" specific-use="{&#34;type&#34;:&#34;Point&#34;,&#34;coordinates&#34;:[-6.845083,37.882250]}" id="NCID0EFMBI" xlink:type="simple">37°52'56.1"N, 06°50'42.3"W</named-content></named-content>, 3-I-2013: 9 exx. – Castilla – La Mancha: Ciudad Real: Fuencaliente (Sierra Morena) (J. Cabré leg.): 1 ex.; Navas de Estena: 2 exx.; Puebla de Don Rodrigo: El Vivero, <named-content xmlns:xlink="http://www.w3.org/1999/xlink" content-type="dwc:verbatimCoordinates" xlink:type="simple"><named-content content-type="geo-json" specific-use="{&#34;type&#34;:&#34;Point&#34;,&#34;coordinates&#34;:[-4.561361,39.041444]}" id="NCID0ENMBI" xlink:type="simple">39°02'29.2"N, 4°33'40.9"W</named-content></named-content>, 5-III-2012: 1 ex.; Saceruela: 1 ex., plus 1 without label; Guadalajara: 3 km al O de La Mierla, 1023 m, <named-content xmlns:xlink="http://www.w3.org/1999/xlink" content-type="dwc:verbatimCoordinates" xlink:type="simple"><named-content content-type="geo-json" specific-use="{&#34;type&#34;:&#34;Point&#34;,&#34;coordinates&#34;:[-3.270389,40.941000]}" id="NCID0EVMBI" xlink:type="simple">40°56'27.6"N, 3°16'13.4"W</named-content></named-content>, 26-X-2013: 12 exx.; Alpedrete de la Sierra, hacia el Atazar, 17-IV-1992: 3 exx.; Retiendas: Embalse del Vado, 931 m, <named-content xmlns:xlink="http://www.w3.org/1999/xlink" content-type="dwc:verbatimCoordinates" xlink:type="simple"><named-content content-type="geo-json" specific-use="{&#34;type&#34;:&#34;Point&#34;,&#34;coordinates&#34;:[-3.294889,41.002722]}" id="NCID0E4MBI" xlink:type="simple">41°00'09.8"N, 3°17'41.6"W</named-content></named-content>, 26-X-2013: 2 exx.; Umbralejo, 1256 m, <named-content xmlns:xlink="http://www.w3.org/1999/xlink" content-type="dwc:verbatimCoordinates" xlink:type="simple"><named-content content-type="geo-json" specific-use="{&#34;type&#34;:&#34;Point&#34;,&#34;coordinates&#34;:[-3.177611,41.125889]}" id="NCID0EFNBI" xlink:type="simple">41°07'33.2"N, 3°10'39.4"W</named-content></named-content>, 26-X-2013: 18 exx.; Toledo: Belvís de la Jara (N502 km 153), 584 m, <named-content xmlns:xlink="http://www.w3.org/1999/xlink" content-type="dwc:verbatimCoordinates" xlink:type="simple"><named-content content-type="geo-json" specific-use="{&#34;type&#34;:&#34;Point&#34;,&#34;coordinates&#34;:[-4.970722,39.733139]}" id="NCID0ENNBI" xlink:type="simple">39°43'59.3"N, 4°58'14.6"W</named-content></named-content>, 1-XI-2008: 1 ex.; Las Honfrías, Robledo del Mazo, <named-content xmlns:xlink="http://www.w3.org/1999/xlink" content-type="dwc:verbatimCoordinates" xlink:type="simple"><named-content content-type="geo-json" specific-use="{&#34;type&#34;:&#34;Point&#34;,&#34;coordinates&#34;:[-4.887500,39.596667]}" id="NCID0EVNBI" xlink:type="simple">39°35'48"N, 04°53'15"W</named-content></named-content>, 9-II-2011: 1 ex.; Navamorcuende: Sierra de San Vicente: El Piélago, 1154 m, <named-content xmlns:xlink="http://www.w3.org/1999/xlink" content-type="dwc:verbatimCoordinates" xlink:type="simple"><named-content content-type="geo-json" specific-use="{&#34;type&#34;:&#34;Point&#34;,&#34;coordinates&#34;:[-4.735889,40.142889]}" id="NCID0E4NBI" xlink:type="simple">40°08'34.4"N, 4°44'09.2"W</named-content></named-content>, 27-XII-2011: 3 exx.; Sierra de San Vicente: El Piélago, 1224 m, <named-content xmlns:xlink="http://www.w3.org/1999/xlink" content-type="dwc:verbatimCoordinates" xlink:type="simple"><named-content content-type="geo-json" specific-use="{&#34;type&#34;:&#34;Point&#34;,&#34;coordinates&#34;:[-4.730219,40.134419]}" id="NCID0EFOBI" xlink:type="simple">40°08'03.91"N, 4°43'48.79"W</named-content></named-content>, 13-V-2012: 1 ex. – Castilla y León: Ávila: Chamartín de la Sierra: Castro de la Mesa de Miranda, <named-content xmlns:xlink="http://www.w3.org/1999/xlink" content-type="dwc:verbatimCoordinates" xlink:type="simple"><named-content content-type="geo-json" specific-use="{&#34;type&#34;:&#34;Point&#34;,&#34;coordinates&#34;:[-4.949333,40.723528]}" id="NCID0ENOBI" xlink:type="simple">40°43'24.7"N, 4°56'57.6"W</named-content></named-content>, 10-II-2013: 1 ex.; [Navarredonda de] Gredos: 1 ex.; [Navarredonda de] Gredos (J. Ardois leg.): 10 exx.; Arenas [de San Pedro] (J. Ardois leg.): 1 ex.; Ávila (197) (Pérez leg.): 1 ex.; Casillas, 1158 m, <named-content xmlns:xlink="http://www.w3.org/1999/xlink" content-type="dwc:verbatimCoordinates" xlink:type="simple"><named-content content-type="geo-json" specific-use="{&#34;type&#34;:&#34;Point&#34;,&#34;coordinates&#34;:[-4.587222,40.323778]}" id="NCID0EVOBI" xlink:type="simple">40°19'25.6"N, 4°35'14.0"W</named-content></named-content>, 16-XI-2012: 1 ex.; Casillas: 4 exx.; Las Navas [del Marqués]: [Sierra de] Guadarrama (G. Schramm leg.): 75 exx.; 5 km S Navas del Marqués, <named-content xmlns:xlink="http://www.w3.org/1999/xlink" content-type="dwc:verbatimCoordinates" xlink:type="simple"><named-content content-type="geo-json" specific-use="{&#34;type&#34;:&#34;Point&#34;,&#34;coordinates&#34;:[-4.325694,40.556778]}" id="NCID0E4OBI" xlink:type="simple">40°33'24.4"N, 4°19'32.5"W</named-content></named-content>, 1-IV-2013: 1 ex.; Mombeltrán – Navalperal: 2 exx.; Navalperal [de Tormes], VII-1904 (Escalera leg.): 1 ex.; Navamorcuende (Ardois leg.): 1 ex.; Navas del Marqués: Carretera de Valdemaqueda, 1021 m, <named-content xmlns:xlink="http://www.w3.org/1999/xlink" content-type="dwc:verbatimCoordinates" xlink:type="simple"><named-content content-type="geo-json" specific-use="{&#34;type&#34;:&#34;Point&#34;,&#34;coordinates&#34;:[-4.340694,0.537306]}" id="NCID0EFPBI" xlink:type="simple">0°32'14.3"N, 4°20'26.5"W</named-content></named-content>, 20-III-2010: 1 ex.; Peguerinos: Valle de Enmedio, 1-VII-1992: 2 exx.; Puerto de Casillas, 1590 m, <named-content xmlns:xlink="http://www.w3.org/1999/xlink" content-type="dwc:verbatimCoordinates" xlink:type="simple"><named-content content-type="geo-json" specific-use="{&#34;type&#34;:&#34;Point&#34;,&#34;coordinates&#34;:[-4.585194,40.343639]}" id="NCID0ENPBI" xlink:type="simple">40°20'37.1"N, 4°35'06.7"W</named-content></named-content>, 15-V-2011: 1 ex.; Sierra de Gredos: 2 exx.; Valle de Iruelas, 10-V-1919 (J. Abajo leg.): 8 exx.; Valle de Iruelas, V-1920: 7 exx.; Villarejo [del Valle]): 1 ex. plus 1 without label; Burgos: Quemada, 848 m, <named-content xmlns:xlink="http://www.w3.org/1999/xlink" content-type="dwc:verbatimCoordinates" xlink:type="simple"><named-content content-type="geo-json" specific-use="{&#34;type&#34;:&#34;Point&#34;,&#34;coordinates&#34;:[-3.550083,41.722333]}" id="NCID0EVPBI" xlink:type="simple">41°43'20.4"N, 3°33'00.3"W</named-content></named-content>, 9-V-2013: 4 exx.; Salamanca: 1 km al N del Puerto de Perales, 884 m, <named-content xmlns:xlink="http://www.w3.org/1999/xlink" content-type="dwc:verbatimCoordinates" xlink:type="simple"><named-content content-type="geo-json" specific-use="{&#34;type&#34;:&#34;Point&#34;,&#34;coordinates&#34;:[-6.689500,40.255083]}" id="NCID0E4PBI" xlink:type="simple">40°15'18.3"N, 6°41'22.2"W</named-content></named-content>, 16-IV-2011: 2 exx.; Navasfrías, 959 m, <named-content xmlns:xlink="http://www.w3.org/1999/xlink" content-type="dwc:verbatimCoordinates" xlink:type="simple"><named-content content-type="geo-json" specific-use="{&#34;type&#34;:&#34;Point&#34;,&#34;coordinates&#34;:[-6.830306,40.284194]}" id="NCID0EFQBI" xlink:type="simple">40°17'03.1"N, 6°49'49.1"W</named-content></named-content>, 23-XII-2011: 9 exx.; Peña de Francia: 1 ex.; Puerto de Perales, 917 m, <named-content xmlns:xlink="http://www.w3.org/1999/xlink" content-type="dwc:verbatimCoordinates" xlink:type="simple"><named-content content-type="geo-json" specific-use="{&#34;type&#34;:&#34;Point&#34;,&#34;coordinates&#34;:[-6.689028,40.246167]}" id="NCID0ENQBI" xlink:type="simple">40°14'46.2"N, 6°41'20.5"W</named-content></named-content>, 22-XII-2011: 3 exx.; Serradilla del Llano, 13-X-1992: 2 exx.; Segovia: Balsaín (C. Bolívar leg.): 1 ex.; Balsaín (J. Abajo leg.): 1 ex.; Balsaín (J. Ardois leg.): 15 exx.; Collado Ventoso, 1964 m, <named-content xmlns:xlink="http://www.w3.org/1999/xlink" content-type="dwc:verbatimCoordinates" xlink:type="simple"><named-content content-type="geo-json" specific-use="{&#34;type&#34;:&#34;Point&#34;,&#34;coordinates&#34;:[-4.042444,40.787000]}" id="NCID0EVQBI" xlink:type="simple">40°47'13.2"N, 4°02'32.8"W</named-content></named-content>, 11-VIII-2013: 3 exx.; El Espinar: 1 exx.; Puerto de Los Cotos – Dos Hermanas, <named-content xmlns:xlink="http://www.w3.org/1999/xlink" content-type="dwc:verbatimCoordinates" xlink:type="simple"><named-content content-type="geo-json" specific-use="{&#34;type&#34;:&#34;Point&#34;,&#34;coordinates&#34;:[-3.964278,40.824194]}" id="NCID0E4QBI" xlink:type="simple">40°49'27.1"N, 3°57'51.4"W</named-content></named-content>, 19-XI-2012: 1 ex.; Puerto de Los Cotos – Dos Hermanas, 1900 m, 2-IX-1991: 2 exx.; Puerto de Navacerrada, <named-content xmlns:xlink="http://www.w3.org/1999/xlink" content-type="dwc:verbatimCoordinates" xlink:type="simple"><named-content content-type="geo-json" specific-use="{&#34;type&#34;:&#34;Point&#34;,&#34;coordinates&#34;:[-4.018056,40.786389]}" id="NCID0EFRBI" xlink:type="simple">40°47'11"N, 4°01'05"W</named-content></named-content>, 13-V-2012: 1 ex.; Puerto de Navacerrada, <named-content xmlns:xlink="http://www.w3.org/1999/xlink" content-type="dwc:verbatimCoordinates" xlink:type="simple"><named-content content-type="geo-json" specific-use="{&#34;type&#34;:&#34;Point&#34;,&#34;coordinates&#34;:[-4.010075,40.788286]}" id="NCID0ENRBI" xlink:type="simple">40°47'17.83"N, 4°00'36.27"W</named-content></named-content>, 30-V-2012: 1 ex.; Zamora: Santa Ana, 872 m, <named-content xmlns:xlink="http://www.w3.org/1999/xlink" content-type="dwc:verbatimCoordinates" xlink:type="simple"><named-content content-type="geo-json" specific-use="{&#34;type&#34;:&#34;Point&#34;,&#34;coordinates&#34;:[-6.406292,41.704906]}" id="NCID0EVRBI" xlink:type="simple">41°42'17.66"N, 6°24'22.65"W</named-content></named-content>, 25-IV-2012: 11 exx. – Extremadura: Cáceres: Alcuéscar, I-1894: 2 exx.; Carretera Villamiel – San Martín de Trevejo, 868 m, <named-content xmlns:xlink="http://www.w3.org/1999/xlink" content-type="dwc:verbatimCoordinates" xlink:type="simple"><named-content content-type="geo-json" specific-use="{&#34;type&#34;:&#34;Point&#34;,&#34;coordinates&#34;:[-6.791750,40.195500]}" id="NCID0E4RBI" xlink:type="simple">40°11'43.8"N, 6°47'30.3"W</named-content></named-content>, 23-XII-2011: 6 exx.; Casares de Las Hurdes: Puerto de Robledo, 1074 m, <named-content xmlns:xlink="http://www.w3.org/1999/xlink" content-type="dwc:verbatimCoordinates" xlink:type="simple"><named-content content-type="geo-json" specific-use="{&#34;type&#34;:&#34;Point&#34;,&#34;coordinates&#34;:[-6.296894,40.451961]}" id="NCID0EFSBI" xlink:type="simple">40°27'07.06"N, 6°17'48.82"W</named-content></named-content>, 17-IV-2012: 4 exx.; Hurdes: 1 exx.; Madrigal [de la Vera]: 1 exx.; Madrigal [de la Vera] (J. Ardois leg.): 21 exx.; Pico Villuercas, 1394 m, <named-content xmlns:xlink="http://www.w3.org/1999/xlink" content-type="dwc:verbatimCoordinates" xlink:type="simple"><named-content content-type="geo-json" specific-use="{&#34;type&#34;:&#34;Point&#34;,&#34;coordinates&#34;:[-5.398528,39.472144]}" id="NCID0ENSBI" xlink:type="simple">39°28'19.72"N, 5°23'54.70"W</named-content></named-content>, 12-V-2012: 7 exx. – Madrid: Dehesa de Braojos, 1400 m, <named-content xmlns:xlink="http://www.w3.org/1999/xlink" content-type="dwc:verbatimCoordinates" xlink:type="simple"><named-content content-type="geo-json" specific-use="{&#34;type&#34;:&#34;Point&#34;,&#34;coordinates&#34;:[-3.647528,41.057611]}" id="NCID0EVSBI" xlink:type="simple">41°03'27.4"N, 3°38'51.1"W</named-content></named-content>, 12-X-2013: 1 ex.; Cadalso [de los Vidrios] (J. Ardois leg.): 3 exx.; Cercedilla, 1460 m, VII-1945 (L. Esteban leg.): 1 ex.; Cercedilla, 1500 m, VIII-1935 (J. Hernández leg.): 4 exx.; Cercedilla, [Sierra de] Guadarrama (G. Schramm leg.): 11 exx.; Cercedilla, [Sierra de] Guadarrama (E. Zarco leg.): 2 exx.; Cercedilla (Lauffer leg.): 1 exx.; Cercedilla (Moróder leg.): 10 exx.; Cercedilla (Exp. del Museo): 20 exx.; Cercedilla (C. Bolívar leg.): 23 exx.; Cercedilla, 25-VII-1926: 1 ex.; Cercedilla (J. Ardois): 5 exx.; Cercedilla (Museo): 5 exx.; Cercedilla: 6 exx.; Cercedilla: El Ventorrillo, 1480 m: VIII-1960 (J. Abajo leg.): 2 exx.; Cercedilla: El Ventorrillo, 1478 m, <named-content xmlns:xlink="http://www.w3.org/1999/xlink" content-type="dwc:verbatimCoordinates" xlink:type="simple"><named-content content-type="geo-json" specific-use="{&#34;type&#34;:&#34;Point&#34;,&#34;coordinates&#34;:[-4.022667,40.754806]}" id="NCID0E4SBI" xlink:type="simple">40°45'17.3"N, 4°01'21.6"W</named-content></named-content>, 11-VI-2013: 11 exx.; Cercedilla: Estación Alpina, 1460 m (J. Abajo leg.): 1 ex.; Cercedilla: Estación Alpina, 1500 m: 2 exx.; Cercedilla: Estación Alpina, XII-1941 (E. Zarco leg.): 1 ex.; El Escorial (J. Dusmet leg.): 1 ex.; El Escorial (<italic><tp:taxon-name><tp:taxon-name-part taxon-name-part-type="genus" reg="Misolampus">Misolampus</tp:taxon-name-part> <tp:taxon-name-part taxon-name-part-type="species" reg="scabricollis">scabricollis</tp:taxon-name-part></tp:taxon-name></italic> Graells): 1 ex. plus 1 without label; El Escorial, 10-V-1926: 3 exx.; El Escorial, 10-VI-1927: 2 exx.; El Escorial, 20-V-1925: 2 exx.; El Escorial, 22-V-1953 (W. Steiner leg.) (T-29) (<italic><tp:taxon-name><tp:taxon-name-part taxon-name-part-type="genus" reg="Misolampus">Misolampus</tp:taxon-name-part> <tp:taxon-name-part taxon-name-part-type="species" reg="scabricollis">scabricollis</tp:taxon-name-part></tp:taxon-name></italic> Graells, F. Español det.): 4 exx.; El Escorial (C. Bolívar leg.): 4 exx.; El Escorial: 4 exx.; El Escorial (Lauffer leg.): 5 exx.; El Escorial: Cuelgamuros, 1337 m, <named-content xmlns:xlink="http://www.w3.org/1999/xlink" content-type="dwc:verbatimCoordinates" xlink:type="simple"><named-content content-type="geo-json" specific-use="{&#34;type&#34;:&#34;Point&#34;,&#34;coordinates&#34;:[-4.155500,40.648278]}" id="NCID0E2TBI" xlink:type="simple">40°38'53.8"N, 4°09'19.8"W</named-content></named-content>, 10-VI-2013: 9 exx.; El Escorial: Puerto [de Malagón]: 1 ex.; El Paular (Exp. del Museo): 11 exx.; Garganta de Los Montes, 1346 m, <named-content xmlns:xlink="http://www.w3.org/1999/xlink" content-type="dwc:verbatimCoordinates" xlink:type="simple"><named-content content-type="geo-json" specific-use="{&#34;type&#34;:&#34;Point&#34;,&#34;coordinates&#34;:[-3.668194,40.913028]}" id="NCID0EDUBI" xlink:type="simple">40°54'46.9"N, 3°40'05.5"W</named-content></named-content>, 26-V-2013: 2 exx.; Lozoyuela, 1288 m, <named-content xmlns:xlink="http://www.w3.org/1999/xlink" content-type="dwc:verbatimCoordinates" xlink:type="simple"><named-content content-type="geo-json" specific-use="{&#34;type&#34;:&#34;Point&#34;,&#34;coordinates&#34;:[-3.662472,40.925389]}" id="NCID0ELUBI" xlink:type="simple">40°55'31.4"N, 3°39'44.9"W</named-content></named-content>, 26-V-2013: 5 exx.; Manzanares [El Real], 30-III-1928: 1 exx.; Manzanares El Real, 1156 m, <named-content xmlns:xlink="http://www.w3.org/1999/xlink" content-type="dwc:verbatimCoordinates" xlink:type="simple"><named-content content-type="geo-json" specific-use="{&#34;type&#34;:&#34;Point&#34;,&#34;coordinates&#34;:[-3.915556,40.757806]}" id="NCID0ETUBI" xlink:type="simple">40°45'28.1"N, 3°54'56.0"W</named-content></named-content>, 28-II-2012: 3 exx.; Pelayos de la Presa, 799 m, <named-content xmlns:xlink="http://www.w3.org/1999/xlink" content-type="dwc:verbatimCoordinates" xlink:type="simple"><named-content content-type="geo-json" specific-use="{&#34;type&#34;:&#34;Point&#34;,&#34;coordinates&#34;:[-4.359678,40.338722]}" id="NCID0E2UBI" xlink:type="simple">40°20'19.40"N, 4°21'34.84"W</named-content></named-content>, 3-III-2001: 1 ex.; Puerto de Cotos, 12-VIII-1925: 1 ex.; Puerto de La Hiruela, 1354 m, <named-content xmlns:xlink="http://www.w3.org/1999/xlink" content-type="dwc:verbatimCoordinates" xlink:type="simple"><named-content content-type="geo-json" specific-use="{&#34;type&#34;:&#34;Point&#34;,&#34;coordinates&#34;:[-3.476889,41.061806]}" id="NCID0EDVBI" xlink:type="simple">41°03'42.5"N, 3°28'36.8"W</named-content></named-content>, 6-IV-2011: 1 ex.; Puerto de La Puebla, 1633 m, <named-content xmlns:xlink="http://www.w3.org/1999/xlink" content-type="dwc:verbatimCoordinates" xlink:type="simple"><named-content content-type="geo-json" specific-use="{&#34;type&#34;:&#34;Point&#34;,&#34;coordinates&#34;:[-3.480250,41.041028]}" id="NCID0ELVBI" xlink:type="simple">41°02'27.7"N, 3°28'48.9"W</named-content></named-content>, 27-IV-2011: 3 exx.; Puerto de Navacerrada, 18-VIII-1923): 1 ex.; Puerto de Navacerrada (E. Zarco leg.): 2 exx.; San Lorenzo del Escorial, <named-content xmlns:xlink="http://www.w3.org/1999/xlink" content-type="dwc:verbatimCoordinates" xlink:type="simple"><named-content content-type="geo-json" specific-use="{&#34;type&#34;:&#34;Point&#34;,&#34;coordinates&#34;:[-4.161667,40.599444]}" id="NCID0ETVBI" xlink:type="simple">40°35'58"N, 4°09'42"W</named-content></named-content>, 14-III-2015 (A. Sánchez Vialas): 2 exx.; Santa María de la Alameda (estación), 1-IV-1991: 1 ex.; Santa María de la Alameda, 1437 m, <named-content xmlns:xlink="http://www.w3.org/1999/xlink" content-type="dwc:verbatimCoordinates" xlink:type="simple"><named-content content-type="geo-json" specific-use="{&#34;type&#34;:&#34;Point&#34;,&#34;coordinates&#34;:[-4.255258,40.603086]}" id="NCID0E2VBI" xlink:type="simple">40°36'11.11"N, 4°15'18.93"W</named-content></named-content>, 30-V-2012: 1 ex.; Sierra de Guadarrama (Lauffer leg.): 2 exx.; Tablada, 12-V-1957 (J. Álvarez leg.): 1 ex.; Valdemanco, 1090 m, <named-content xmlns:xlink="http://www.w3.org/1999/xlink" content-type="dwc:verbatimCoordinates" xlink:type="simple"><named-content content-type="geo-json" specific-use="{&#34;type&#34;:&#34;Point&#34;,&#34;coordinates&#34;:[-3.646806,40.852917]}" id="NCID0EDWBI" xlink:type="simple">40°51'10.5"N, 3°38'48.5"W</named-content></named-content>, 8-V-2013: 1 ex.</p></tp:treatment-sec><tp:treatment-sec sec-type="diagnosis" id="SECID0EIWBI"><title>Diagnosis.</title><p>Total length 11–13 mm (<xref ref-type="bibr" rid="B61">Graells 1849</xref>, <xref ref-type="bibr" rid="B62">1851a</xref>, <xref ref-type="bibr" rid="B63">1851b</xref>; <xref ref-type="bibr" rid="B137">Reitter 1917</xref>; <xref ref-type="bibr" rid="B41">Español 1949</xref>; <xref ref-type="bibr" rid="B90">López-Pérez 2014a</xref>). Pronotum with strong punctation intermixed with raised granules and small tubercles, particularly developed on the lateral sides, which gave them a strongly rugose appearance. Propleural sides with dense strong punctation. Elytra smooth, without traces of striae, series of punctures, or tubercles (Fig. <xref ref-type="fig" rid="F9">9A, B</xref>). Female genitalia figured by <xref ref-type="bibr" rid="B119">Palmer (1998)</xref> and aedeagus by <xref ref-type="bibr" rid="B41">Español (1949)</xref>. Morphological variability seems to be restricted to individual variation in size and in the extent of the pronotal rugose areas.</p><fig id="F9" position="float" orientation="portrait"><object-id xmlns:xlink="http://www.w3.org/1999/xlink" content-type="doi" xlink:type="simple">10.3897/zookeys.963.53500.figure9</object-id><object-id xmlns:xlink="http://www.w3.org/1999/xlink" content-type="arpha" xlink:type="simple">95DBE701-1095-5BA5-9505-5F91CE287AE1</object-id><label>Figure 9.</label><caption><p>Live specimens and habitat of <italic><tp:taxon-name><tp:taxon-name-part taxon-name-part-type="genus" reg="Misolampus">Misolampus</tp:taxon-name-part> <tp:taxon-name-part taxon-name-part-type="species" reg="scabricollis">scabricollis</tp:taxon-name-part></tp:taxon-name></italic><bold>A, B</bold> live adult specimens of <italic><tp:taxon-name><tp:taxon-name-part taxon-name-part-type="genus" reg="Misolampus">Misolampus</tp:taxon-name-part> <tp:taxon-name-part taxon-name-part-type="species" reg="scabricollis">scabricollis</tp:taxon-name-part></tp:taxon-name></italic> from Spain (<bold>A</bold> Sierra de Guadalupe, Cáceres <bold>B</bold> Las Honfrías, Montes de Toledo) <bold>C–F</bold> typical habitats of <italic><tp:taxon-name><tp:taxon-name-part taxon-name-part-type="genus" reg="Misolampus">M.</tp:taxon-name-part> <tp:taxon-name-part taxon-name-part-type="species" reg="scabricollis">scabricollis</tp:taxon-name-part></tp:taxon-name></italic> (<bold>C</bold> granitic outcrops with <italic><tp:taxon-name><tp:taxon-name-part taxon-name-part-type="genus" reg="Cytisus">Cytisus</tp:taxon-name-part></tp:taxon-name></italic>, <italic><tp:taxon-name><tp:taxon-name-part taxon-name-part-type="genus" reg="Juniperus">Juniperus</tp:taxon-name-part> <tp:taxon-name-part taxon-name-part-type="species" reg="communis">communis</tp:taxon-name-part></tp:taxon-name></italic>, and <italic><tp:taxon-name><tp:taxon-name-part taxon-name-part-type="genus" reg="Quercus">Quercus</tp:taxon-name-part> <tp:taxon-name-part taxon-name-part-type="species" reg="ilex">ilex</tp:taxon-name-part></tp:taxon-name></italic> along the Sistema Central Mountain Chain, Avila <bold>D</bold> densely reforested area with <italic><tp:taxon-name><tp:taxon-name-part taxon-name-part-type="genus" reg="Pinus">Pinus</tp:taxon-name-part> <tp:taxon-name-part taxon-name-part-type="species" reg="sylvestris">sylvestris</tp:taxon-name-part></tp:taxon-name></italic> at Santa Ana, Zamora) <bold>E</bold><italic><tp:taxon-name><tp:taxon-name-part taxon-name-part-type="genus" reg="Pinus">Pinus</tp:taxon-name-part> <tp:taxon-name-part taxon-name-part-type="species" reg="sylvestris">sylvestris</tp:taxon-name-part></tp:taxon-name></italic> forests at the southern slopes of Pico del Lobo, Guadalajara <bold>F</bold> dense forests of <italic><tp:taxon-name><tp:taxon-name-part taxon-name-part-type="genus" reg="Quercus">Quercus</tp:taxon-name-part> <tp:taxon-name-part taxon-name-part-type="species" reg="pyrenaica">pyrenaica</tp:taxon-name-part></tp:taxon-name></italic> at Montes de Toledo). Photographs by MGP.</p></caption><graphic xmlns:xlink="http://www.w3.org/1999/xlink" xlink:href="zookeys-963-081-g009.jpg" position="float" orientation="portrait" xlink:type="simple" id="oo_444550.jpg"><uri content-type="original_file" xlink:type="simple">https://binary.pensoft.net/fig/444550</uri></graphic></fig></tp:treatment-sec><tp:treatment-sec sec-type="distribution" id="SECID0EO2BI"><title>Geographic distribution.</title><p>Endemism of Portugal and Spain (<xref ref-type="bibr" rid="B89">Löbl et al. 2008</xref>) (Fig. <xref ref-type="fig" rid="F10">10</xref>). Bibliographic records are scarce, covering a large portion of the centre and western areas of the Iberian Peninsula, including Aveiro, Bragança, Alto Douro, and Guarda in Portugal, and the provinces of Ávila, Cáceres, Huelva, Madrid, Ourense, and Segovia in Spain (<xref ref-type="bibr" rid="B61">Graells 1849</xref>, <xref ref-type="bibr" rid="B62">1851a</xref>, <xref ref-type="bibr" rid="B63">1851b</xref>; <xref ref-type="bibr" rid="B158">Seidlitz 1867</xref>; <xref ref-type="bibr" rid="B124">Paulino de Oliveira 1894</xref>; <xref ref-type="bibr" rid="B137">Reitter 1917</xref>; <xref ref-type="bibr" rid="B34">De la Fuente 1934–1935</xref>; <xref ref-type="bibr" rid="B41">Español 1949</xref>; <xref ref-type="bibr" rid="B90">López-Pérez 2014a</xref>; <xref ref-type="bibr" rid="B114">Novoa et al. 2014</xref>). Published records of <italic><tp:taxon-name><tp:taxon-name-part taxon-name-part-type="genus" reg="Misolampus">M.</tp:taxon-name-part> <tp:taxon-name-part taxon-name-part-type="species" reg="scabricollis">scabricollis</tp:taxon-name-part></tp:taxon-name></italic> from Sierra Espuña (<xref ref-type="bibr" rid="B175">von Heyden 1884</xref>), Murcia (<xref ref-type="bibr" rid="B34">De la Fuente 1934–1935</xref>) and Sierra de Alcaraz (<xref ref-type="bibr" rid="B137">Reitter 1917</xref>) are erroneous and probably correspond to <italic><tp:taxon-name><tp:taxon-name-part taxon-name-part-type="genus" reg="Misolampus">M.</tp:taxon-name-part> <tp:taxon-name-part taxon-name-part-type="species" reg="subglaber">subglaber</tp:taxon-name-part></tp:taxon-name></italic>. <italic><tp:taxon-name><tp:taxon-name-part taxon-name-part-type="genus" reg="Misolampus">Misolampus</tp:taxon-name-part> <tp:taxon-name-part taxon-name-part-type="species" reg="scabricollis">scabricollis</tp:taxon-name-part></tp:taxon-name></italic> is widely distributed throughout the main mountain ranges of the central and western areas of the Iberian Peninsula (Sistema Central, Sierra de Gata, Sierra de Guadalupe, Montes de León, Montes de Toledo, eastern Sierra Morena, Serra da Estrêla), with an apparently isolated population in the western extreme of Sierra Morena (Sierra de Aracena, province of Huelva) separated ca. 240 km from the eastern population of this same mountain system (Fig. <xref ref-type="fig" rid="F10">10A</xref>).</p><fig id="F10" position="float" orientation="portrait"><object-id xmlns:xlink="http://www.w3.org/1999/xlink" content-type="doi" xlink:type="simple">10.3897/zookeys.963.53500.figure10</object-id><object-id xmlns:xlink="http://www.w3.org/1999/xlink" content-type="arpha" xlink:type="simple">49EA4A75-B30F-5ED3-A512-F8BF21C412D5</object-id><label>Figure 10.</label><caption><p><bold>A</bold> Geographic distribution of <italic><tp:taxon-name><tp:taxon-name-part taxon-name-part-type="genus" reg="Misolampus">Misolampus</tp:taxon-name-part> <tp:taxon-name-part taxon-name-part-type="species" reg="scabricollis">scabricollis</tp:taxon-name-part></tp:taxon-name></italic>. Distribution range of the Iberian endemic <italic><tp:taxon-name><tp:taxon-name-part taxon-name-part-type="genus" reg="Misolampus">Misolampus</tp:taxon-name-part> <tp:taxon-name-part taxon-name-part-type="species" reg="scabricollis">scabricollis</tp:taxon-name-part></tp:taxon-name></italic> (dark blue spot). Blue dots correspond to the species records, including both recent and old, as well as previously published data. The populations from Huelva (southwestern Spain) remain isolated, since no intermediate populations are known in a distance of at least 150 km, however intervening habitat seems favourable in many areas <bold>B</bold> potential geographic distribution of <italic><tp:taxon-name><tp:taxon-name-part taxon-name-part-type="genus" reg="Misolampus">Misolampus</tp:taxon-name-part> <tp:taxon-name-part taxon-name-part-type="species" reg="scabricollis">scabricollis</tp:taxon-name-part></tp:taxon-name></italic>: Red indicates areas of high suitability, and blue, areas of low suitability. Species distribution model was generated using MaxEnt v 3.4.1 (<xref ref-type="bibr" rid="B37">Elith et al. 2006</xref>) and the set of WorldClim v 2.0 (<xref ref-type="bibr" rid="B52">Fick and Hijmans 2017</xref>) environmental variables.</p></caption><graphic xmlns:xlink="http://www.w3.org/1999/xlink" xlink:href="zookeys-963-081-g010.jpg" position="float" orientation="portrait" xlink:type="simple" id="oo_444551.jpg"><uri content-type="original_file" xlink:type="simple">https://binary.pensoft.net/fig/444551</uri></graphic></fig><p>All previously existing records except those of Huelva and Ourense, correspond to data published more than 70 years ago. The material studied or collected by us, includes records from all provinces of Spain previously reported in the literature, except from Ourense, with the addition of new records from Castelo Branco and Portalegre in Portugal, and from the provinces of Burgos, Ciudad Real, Guadalajara, Salamanca, Toledo, and Zamora in Spain. All these new records correspond to recent observations, together with old ones for Ciudad Real and Salamanca. The potential distribution map for this species (Fig. <xref ref-type="fig" rid="F10">10B</xref>) locates the main high suitable areas in central and western regions and along mountain ranges of the Iberian Peninsula. The SDM does not consider the isolated population of Sierra de Aracena as present in a high suitability area.</p></tp:treatment-sec><tp:treatment-sec sec-type="Notes on natural history" id="SECID0EVACI"><title>Notes on natural history.</title><p><italic><tp:taxon-name><tp:taxon-name-part taxon-name-part-type="genus" reg="Misolampus">Misolampus</tp:taxon-name-part> <tp:taxon-name-part taxon-name-part-type="species" reg="scabricollis">scabricollis</tp:taxon-name-part></tp:taxon-name></italic> is a medium-low mountain species, with an elevation range of 224 to 1964 m a.s.l. (78% of the records are above 800 m, 56 % above 1000 m of altitude). Lithological materials of its area of occupancy are siliceous and very diverse, mainly granites, schists, gneisses, quartzites, and plutonic rocks (<xref ref-type="bibr" rid="B172">Vera 2004</xref>; <xref ref-type="bibr" rid="B116">Oliveira and Quesada 2019a</xref>, <xref ref-type="bibr" rid="B117">2019b</xref>). Most of its distribution area is located in the meso- and supra-Mediterranean thermoclimatic belts, and more locally at higher altitude in the oro-Submediterranean (exceptionally, one location is in the upper thermo-Mediterranean: Niebla, province of Huelva), with ombrotypes dry, subhumid and humid (<xref ref-type="bibr" rid="B139">Rivas-Martínez 1987</xref>; <xref ref-type="bibr" rid="B143">Rivas-Martínez et al. 1987</xref>, <xref ref-type="bibr" rid="B142">2002</xref>; <xref ref-type="bibr" rid="B168">Valle et al. 2004</xref>; <xref ref-type="bibr" rid="B140">Rivas-Martínez 2007</xref>). It occurs in a large variety of forested habitats with different degrees of coverage, usually composed by pines (<italic><tp:taxon-name><tp:taxon-name-part taxon-name-part-type="genus" reg="Pinus">Pinus</tp:taxon-name-part> <tp:taxon-name-part taxon-name-part-type="species" reg="sylvestris">sylvestris</tp:taxon-name-part></tp:taxon-name></italic>, <italic><tp:taxon-name><tp:taxon-name-part taxon-name-part-type="genus" reg="Pinus">P.</tp:taxon-name-part> <tp:taxon-name-part taxon-name-part-type="species" reg="pinea">pinea</tp:taxon-name-part></tp:taxon-name></italic>, <italic><tp:taxon-name><tp:taxon-name-part taxon-name-part-type="genus" reg="Pinus">P.</tp:taxon-name-part> <tp:taxon-name-part taxon-name-part-type="species" reg="pinaster">pinaster</tp:taxon-name-part></tp:taxon-name></italic>, natural or reforested), oaks (perennial: <italic><tp:taxon-name><tp:taxon-name-part taxon-name-part-type="genus" reg="Quercus">Quercus</tp:taxon-name-part> <tp:taxon-name-part taxon-name-part-type="species" reg="suber">suber</tp:taxon-name-part></tp:taxon-name></italic>, <italic><tp:taxon-name><tp:taxon-name-part taxon-name-part-type="genus" reg="Quercus">Q.</tp:taxon-name-part> <tp:taxon-name-part taxon-name-part-type="species" reg="ilex">ilex</tp:taxon-name-part></tp:taxon-name></italic>; deciduous: <italic><tp:taxon-name><tp:taxon-name-part taxon-name-part-type="genus" reg="Quercus">Q.</tp:taxon-name-part> <tp:taxon-name-part taxon-name-part-type="species" reg="pyrenaica">pyrenaica</tp:taxon-name-part></tp:taxon-name></italic>, <italic><tp:taxon-name><tp:taxon-name-part taxon-name-part-type="genus" reg="Quercus">Q.</tp:taxon-name-part> <tp:taxon-name-part taxon-name-part-type="species" reg="faginea">faginea</tp:taxon-name-part></tp:taxon-name></italic>) and chestnut trees (<italic><tp:taxon-name><tp:taxon-name-part taxon-name-part-type="genus" reg="Castanea">Castanea</tp:taxon-name-part> <tp:taxon-name-part taxon-name-part-type="species" reg="sativa">sativa</tp:taxon-name-part></tp:taxon-name></italic>), as well as substitution shrubs, mainly of <italic><tp:taxon-name><tp:taxon-name-part taxon-name-part-type="genus" reg="Cistus">Cistus</tp:taxon-name-part></tp:taxon-name></italic>, <italic><tp:taxon-name><tp:taxon-name-part taxon-name-part-type="genus" reg="Cytisus">Cytisus</tp:taxon-name-part></tp:taxon-name></italic>, <italic><tp:taxon-name><tp:taxon-name-part taxon-name-part-type="genus" reg="Ulex">Ulex</tp:taxon-name-part></tp:taxon-name></italic> L. and <italic><tp:taxon-name><tp:taxon-name-part taxon-name-part-type="genus" reg="Genista">Genista</tp:taxon-name-part></tp:taxon-name></italic> L. (<xref ref-type="bibr" rid="B83">Ladero 1987</xref>; <xref ref-type="bibr" rid="B139">Rivas-Martínez 1987</xref>; <xref ref-type="bibr" rid="B143">Rivas-Martínez et al. 1987</xref>; <xref ref-type="bibr" rid="B167">Valle 2003</xref>; Costa Tenorio 2005) (Fig. <xref ref-type="fig" rid="F9">9C–F</xref>).</p><p>According to our observations, <italic><tp:taxon-name><tp:taxon-name-part taxon-name-part-type="genus" reg="Misolampus">M.</tp:taxon-name-part> <tp:taxon-name-part taxon-name-part-type="species" reg="scabricollis">scabricollis</tp:taxon-name-part></tp:taxon-name></italic> is usually found inside dead and decaying tree trunks, or under bark, usually in standing or lying pine logs, oaks, and chestnut trees. These observations are coincident with the few disperse available data on the habitat of this species (<xref ref-type="bibr" rid="B62">Graells 1851a</xref>, <xref ref-type="bibr" rid="B63">1851b</xref>; <xref ref-type="bibr" rid="B90">López-Pérez 2014a</xref>). Areas covered by dense bushes of <italic><tp:taxon-name><tp:taxon-name-part taxon-name-part-type="genus" reg="Quercus">Q.</tp:taxon-name-part> <tp:taxon-name-part taxon-name-part-type="species" reg="pyrenaica">pyrenaica</tp:taxon-name-part></tp:taxon-name></italic> and <italic><tp:taxon-name><tp:taxon-name-part taxon-name-part-type="genus" reg="Quercus">Q.</tp:taxon-name-part> <tp:taxon-name-part taxon-name-part-type="species" reg="ilex">ilex</tp:taxon-name-part></tp:taxon-name></italic> (recovering after fires or logging) are also frequently used by this species. <italic><tp:taxon-name><tp:taxon-name-part taxon-name-part-type="genus" reg="Misolampus">Misolampus</tp:taxon-name-part> <tp:taxon-name-part taxon-name-part-type="species" reg="scabricollis">scabricollis</tp:taxon-name-part></tp:taxon-name></italic> can also be found in areas reforested with pines, and under stones, small pieces of wood, or inside tight clusters of branches, in shrub areas dominated by <italic><tp:taxon-name><tp:taxon-name-part taxon-name-part-type="genus" reg="Cytisus">Cytisus</tp:taxon-name-part> <tp:taxon-name-part taxon-name-part-type="species" reg="scoparius">scoparius</tp:taxon-name-part></tp:taxon-name></italic>, <italic><tp:taxon-name><tp:taxon-name-part taxon-name-part-type="genus" reg="Cytisus">C.</tp:taxon-name-part> <tp:taxon-name-part taxon-name-part-type="species" reg="oromediterraneus">oromediterraneus</tp:taxon-name-part></tp:taxon-name></italic>, and less frequently by <italic><tp:taxon-name><tp:taxon-name-part taxon-name-part-type="genus" reg="Cistus">Cistus</tp:taxon-name-part> <tp:taxon-name-part taxon-name-part-type="species" reg="ladanifer">ladanifer</tp:taxon-name-part></tp:taxon-name></italic> (Fig. <xref ref-type="fig" rid="F9">9C–F</xref>). They are usually more easily found on logs and under stones at the edge of dense forests, but they can also be found deep inside the forest or in nearby grasslands.</p><p>This species is usually found forming small groups of 2–21 specimens in a single log. <xref ref-type="bibr" rid="B62">Graells (1851a</xref>, <xref ref-type="bibr" rid="B63">1851b</xref>) reported groups of five or six specimens per log in the Guadarrama Mountains. According to <xref ref-type="bibr" rid="B62">Graells (1851a</xref>, <xref ref-type="bibr" rid="B63">1851b</xref>), when disturbed they pretend to be dead (thanatosis) and expel an unpleasant light odour.</p><p><italic><tp:taxon-name><tp:taxon-name-part taxon-name-part-type="genus" reg="Misolampus">Misolampus</tp:taxon-name-part> <tp:taxon-name-part taxon-name-part-type="species" reg="scabricollis">scabricollis</tp:taxon-name-part></tp:taxon-name></italic> has been found in microsympatry with <italic><tp:taxon-name><tp:taxon-name-part taxon-name-part-type="genus" reg="Misolampus">M.</tp:taxon-name-part> <tp:taxon-name-part taxon-name-part-type="species" reg="gibbulus">gibbulus</tp:taxon-name-part></tp:taxon-name></italic> along western Sierra Morena (Huelva), northern Extremadura (Cáceres), Montes de Toledo (Toledo) and southern slopes of the Sistema Central (Madrid, Ávila, Toledo) (Fig. <xref ref-type="fig" rid="F1">1E</xref>), however, <italic><tp:taxon-name><tp:taxon-name-part taxon-name-part-type="genus" reg="Misolampus">M.</tp:taxon-name-part> <tp:taxon-name-part taxon-name-part-type="species" reg="scabricollis">scabricollis</tp:taxon-name-part></tp:taxon-name></italic> is usually found at higher altitudes than <italic><tp:taxon-name><tp:taxon-name-part taxon-name-part-type="genus" reg="Misolampus">M.</tp:taxon-name-part> <tp:taxon-name-part taxon-name-part-type="species" reg="gibbulus">gibbulus</tp:taxon-name-part></tp:taxon-name></italic>. Adults can be found across most of the year, but are more easily encountered during the wetter, colder, months (October to May). It is often found in company of <italic><tp:taxon-name><tp:taxon-name-part taxon-name-part-type="genus" reg="Coelometopus">Coelometopus</tp:taxon-name-part> <tp:taxon-name-part taxon-name-part-type="species" reg="clypeatus">clypeatus</tp:taxon-name-part></tp:taxon-name></italic> in old chestnut trunks.</p></tp:treatment-sec><tp:treatment-sec><!--Section generated to contain objects referenced in tp:taxon-treatment.--><fig id="F1" position="float" orientation="portrait"><object-id xmlns:xlink="http://www.w3.org/1999/xlink" content-type="doi" xlink:type="simple">10.3897/zookeys.963.53500.figure1</object-id><object-id xmlns:xlink="http://www.w3.org/1999/xlink" content-type="arpha" xlink:type="simple">FD8DA4E2-9B34-54C8-AD90-FC8403A26F63</object-id><label>Figure 1.</label><caption><p>Live specimens and habitat of <italic><tp:taxon-name><tp:taxon-name-part taxon-name-part-type="genus" reg="Misolampus">Misolampus</tp:taxon-name-part> <tp:taxon-name-part taxon-name-part-type="species" reg="gibbulus">gibbulus</tp:taxon-name-part></tp:taxon-name></italic><bold>A–D</bold> live adult specimens of <italic><tp:taxon-name><tp:taxon-name-part taxon-name-part-type="genus" reg="Misolampus">Misolampus</tp:taxon-name-part> <tp:taxon-name-part taxon-name-part-type="species" reg="gibbulus">gibbulus</tp:taxon-name-part></tp:taxon-name></italic> from Portugal (<bold>A</bold> Foia; <bold>B</bold> Monchique; <bold>D</bold> São Martinho das Amoreiras) and Spain (<bold>C</bold> Santa Helena, Jaén); specimens <bold>A</bold>, <bold>B</bold>, and <bold>D</bold> represent the diversity of sculptural patterns in elytra and pronotum within the Faro population, see the contrast with typical specimen <bold>C</bold>; <bold>E, F</bold> typical habitats of <italic><tp:taxon-name><tp:taxon-name-part taxon-name-part-type="genus" reg="Misolampus">M.</tp:taxon-name-part> <tp:taxon-name-part taxon-name-part-type="species" reg="gibbulus">gibbulus</tp:taxon-name-part></tp:taxon-name></italic> in Spain (<bold>E</bold> native <italic><tp:taxon-name><tp:taxon-name-part taxon-name-part-type="genus" reg="Quercus">Quercus</tp:taxon-name-part> <tp:taxon-name-part taxon-name-part-type="species" reg="ilex">ilex</tp:taxon-name-part></tp:taxon-name></italic> and <italic><tp:taxon-name><tp:taxon-name-part taxon-name-part-type="genus" reg="Pinus">Pinus</tp:taxon-name-part></tp:taxon-name></italic> plantations at Robledo del Mazo, Toledo <bold>F</bold><italic><tp:taxon-name><tp:taxon-name-part taxon-name-part-type="genus" reg="Quercus">Q.</tp:taxon-name-part> <tp:taxon-name-part taxon-name-part-type="species" reg="ilex">ilex</tp:taxon-name-part></tp:taxon-name></italic> open forest with <italic><tp:taxon-name><tp:taxon-name-part taxon-name-part-type="genus" reg="Cytisus">Cytisus</tp:taxon-name-part></tp:taxon-name></italic> and <italic><tp:taxon-name><tp:taxon-name-part taxon-name-part-type="genus" reg="Retama">Retama</tp:taxon-name-part></tp:taxon-name></italic> at Puerto de Santa Cruz, Cáceres). Photographs by MGP.</p></caption><graphic xmlns:xlink="http://www.w3.org/1999/xlink" xlink:href="zookeys-963-081-g001.jpg" position="float" orientation="portrait" xlink:type="simple" id="oo_444542.jpg"><uri content-type="original_file" xlink:type="simple">https://binary.pensoft.net/fig/444542</uri></graphic></fig></tp:treatment-sec><ref-list><ref id="B62"><mixed-citation xmlns:xlink="http://www.w3.org/1999/xlink" xlink:type="simple"><person-group><name name-style="western"><surname>Graells</surname><given-names>MP</given-names></name></person-group> (<year>1851a</year>) Description de quelques coléoptères nouveaux de la Faune centrale d’Espagne. Annales de la Société Entomologique de France, série 2, 9: 5–27. [pl. 1] <ext-link xlink:type="simple" ext-link-type="uri" xlink:href="https://www.biodiversitylibrary.org/page/14220049">https://www.biodiversitylibrary.org/page/14220049</ext-link></mixed-citation></ref><ref id="B61"><mixed-citation xmlns:xlink="http://www.w3.org/1999/xlink" xlink:type="simple"><person-group><name name-style="western"><surname>Graells</surname><given-names>MP</given-names></name></person-group> (<year>1849</year>) Description de quelques Coléoptères nouveaux de la faune céntrale d’Espagne. Revue et Magasin de Zoologie Pure et Appliquée, série 2, 1: 620–622. <ext-link xlink:type="simple" ext-link-type="uri" xlink:href="https://www.biodiversitylibrary.org/page/2343470">https://www.biodiversitylibrary.org/page/2343470</ext-link></mixed-citation></ref><ref id="B63"><mixed-citation xmlns:xlink="http://www.w3.org/1999/xlink" xlink:type="simple"><person-group><name name-style="western"><surname>Graells</surname><given-names>MP</given-names></name></person-group> (<year>1851b</year>) Descripción de algunos insectos nuevos pertenecientes a la fauna central de España. Memorias de la Real Academia de Ciencias de Madrid, serie 3, [1850], 1(2): 109–163. [pls 8–10]</mixed-citation></ref><ref id="B137"><mixed-citation xmlns:xlink="http://www.w3.org/1999/xlink" xlink:type="simple"><person-group><name name-style="western"><surname>Reitter</surname><given-names>E</given-names></name></person-group> (<year>1917</year>) <article-title>Bestimmungstabelle der <tp:taxon-name>Cossyphini</tp:taxon-name> und <tp:taxon-name>Misolampini</tp:taxon-name>. (Tribus der <tp:taxon-name><tp:taxon-name-part taxon-name-part-type="family">Tenebrionidae</tp:taxon-name-part></tp:taxon-name>).</article-title><source>Wiener Entomologische Zeitung</source><volume>36</volume>(<issue>6–7</issue>): <fpage>129</fpage>–<lpage>150</lpage>. <ext-link xlink:type="simple" ext-link-type="doi" xlink:href="10.5962/bhl.part.12929">https://doi.org/10.5962/bhl.part.12929</ext-link></mixed-citation></ref><ref id="B41"><mixed-citation xmlns:xlink="http://www.w3.org/1999/xlink" xlink:type="simple"><person-group><name name-style="western"><surname>Español</surname><given-names>F</given-names></name></person-group> (<year>1949</year>) <article-title>Datos para el conocimiento de los tenebriónidos del Mediterráneo Occidental. VI. El género <italic><tp:taxon-name><tp:taxon-name-part taxon-name-part-type="genus">Misolampus</tp:taxon-name-part></tp:taxon-name></italic> Latr. en España y Baleares.</article-title><source>Graellsia</source><volume>7</volume>: <fpage>1</fpage>–<lpage>7</lpage>.</mixed-citation></ref><ref id="B90"><mixed-citation xmlns:xlink="http://www.w3.org/1999/xlink" xlink:type="simple"><person-group><name name-style="western"><surname>López-Pérez</surname><given-names>JJ</given-names></name></person-group> (<year>2014a</year>) <article-title>Corología del género <italic><tp:taxon-name><tp:taxon-name-part taxon-name-part-type="genus">Misolampus</tp:taxon-name-part></tp:taxon-name></italic> Latreille, 1807. (Col. <tp:taxon-name><tp:taxon-name-part taxon-name-part-type="family">Tenebrionidae</tp:taxon-name-part></tp:taxon-name>, <tp:taxon-name><tp:taxon-name-part taxon-name-part-type="subfamily">Tenebrioninae</tp:taxon-name-part></tp:taxon-name>) de la provincia de Huelva (S.O. de Andalucía, España).</article-title><source>Arquivos Entomolóxicos</source><volume>10</volume>: <fpage>229</fpage>–<lpage>234</lpage>.</mixed-citation></ref><ref id="B119"><mixed-citation xmlns:xlink="http://www.w3.org/1999/xlink" xlink:type="simple"><person-group><name name-style="western"><surname>Palmer</surname><given-names>M</given-names></name></person-group> (<year>1998</year>) <article-title>Phylogeny of the genus <italic><tp:taxon-name><tp:taxon-name-part taxon-name-part-type="genus">Misolampus</tp:taxon-name-part></tp:taxon-name></italic> (<tp:taxon-name><tp:taxon-name-part taxon-name-part-type="order">Coleoptera</tp:taxon-name-part></tp:taxon-name>: <tp:taxon-name><tp:taxon-name-part taxon-name-part-type="family">Tenebrionidae</tp:taxon-name-part></tp:taxon-name>).</article-title><source>Bolleti de la Societat d’ Història Natural de les Balears</source><volume>41</volume>: <fpage>139</fpage>–<lpage>151</lpage>.</mixed-citation></ref><ref id="B89"><mixed-citation xmlns:xlink="http://www.w3.org/1999/xlink" xlink:type="simple"><person-group><name name-style="western"><surname>Löbl</surname><given-names>I</given-names></name><name name-style="western"><surname>Merkl</surname><given-names>O</given-names></name><name name-style="western"><surname>Ando</surname><given-names>K</given-names></name><name name-style="western"><surname>Bouchard</surname><given-names>P</given-names></name><name name-style="western"><surname>Lillig</surname><given-names>M</given-names></name><name name-style="western"><surname>Masomuto</surname><given-names>K</given-names></name><name name-style="western"><surname>Schawaller</surname><given-names>W</given-names></name></person-group> (<year>2008</year>) <article-title>Subfamily <tp:taxon-name><tp:taxon-name-part taxon-name-part-type="subfamily">Stenochiinae</tp:taxon-name-part></tp:taxon-name> Kirby, 1837.</article-title> In: <person-group><name name-style="western"><surname>Löbl</surname><given-names>I</given-names></name><name name-style="western"><surname>Smetana</surname><given-names>A</given-names></name></person-group> (<role>Eds</role>) <issue-title>Catalogue of Palaearctic Coleoptera.</issue-title><source>Volume 5. <tp:taxon-name><tp:taxon-name-part taxon-name-part-type="superfamily">Tenebrionoidea</tp:taxon-name-part></tp:taxon-name>. Apollo Books, Stenstrup</source>, <fpage>339</fpage>–<lpage>352</lpage>.</mixed-citation></ref><ref id="B37"><mixed-citation xmlns:xlink="http://www.w3.org/1999/xlink" xlink:type="simple"><person-group><name name-style="western"><surname>Elith</surname><given-names>J</given-names></name><name name-style="western"><surname>Graham</surname><given-names>CH</given-names></name><name name-style="western"><surname>Anderson</surname><given-names>RP</given-names></name><name name-style="western"><surname>Dudík</surname><given-names>M</given-names></name><name name-style="western"><surname>Ferrier</surname><given-names>S</given-names></name><name name-style="western"><surname>Guisan</surname><given-names>A</given-names></name><name name-style="western"><surname>Hijmans</surname><given-names>RJ</given-names></name><name name-style="western"><surname>Huettmann</surname><given-names>F</given-names></name><name name-style="western"><surname>Leathwick</surname><given-names>JR</given-names></name><name name-style="western"><surname>Lehmann</surname><given-names>A</given-names></name><name name-style="western"><surname>Li</surname><given-names>J</given-names></name><name name-style="western"><surname>Lohmann</surname><given-names>LG</given-names></name><name name-style="western"><surname>Loiselle</surname><given-names>BA</given-names></name><name name-style="western"><surname>Manion</surname><given-names>G</given-names></name><name name-style="western"><surname>Moritz</surname><given-names>C</given-names></name><name name-style="western"><surname>Nakamura</surname><given-names>M</given-names></name><name name-style="western"><surname>Nakazawa</surname><given-names>Y</given-names></name><name name-style="western"><surname>Overton</surname><given-names>JMcCM</given-names></name><name name-style="western"><surname>Peterson</surname><given-names>AT</given-names></name><name name-style="western"><surname>Phillips</surname><given-names>SJ</given-names></name><name name-style="western"><surname>Richardson</surname><given-names>K</given-names></name><name name-style="western"><surname>Scachetti‐Pereira</surname><given-names>R</given-names></name><name name-style="western"><surname>Schapire</surname><given-names>RE</given-names></name><name name-style="western"><surname>Soberón</surname><given-names>J</given-names></name><name name-style="western"><surname>Williams</surname><given-names>S</given-names></name><name name-style="western"><surname>Wisz</surname><given-names>MS</given-names></name><name name-style="western"><surname>Zimmermann</surname><given-names>NE</given-names></name></person-group> (<year>2006</year>) <article-title>Novel methods improve prediction of species’ distributions from occurrence data.</article-title><source>Ecography</source><volume>29</volume>: <fpage>129</fpage>–<lpage>151</lpage>. <ext-link xlink:type="simple" ext-link-type="doi" xlink:href="10.1111/j.2006.0906-7590.04596.x">https://doi.org/10.1111/j.2006.0906-7590.04596.x</ext-link></mixed-citation></ref><ref id="B52"><mixed-citation xmlns:xlink="http://www.w3.org/1999/xlink" xlink:type="simple"><person-group><name name-style="western"><surname>Fick</surname><given-names>SE</given-names></name><name name-style="western"><surname>Hijmans</surname><given-names>RJ</given-names></name></person-group> (<year>2017</year>) <article-title>WorldClim 2: new 1‐km spatial resolution climate surfaces for global land areas.</article-title><source>International Journal of Climatology,</source><volume>37</volume>(<issue>12</issue>): <fpage>4302</fpage>–<lpage>4315</lpage>. <ext-link xlink:type="simple" ext-link-type="doi" xlink:href="10.1002/joc.5086">https://doi.org/10.1002/joc.5086</ext-link></mixed-citation></ref><ref id="B158"><mixed-citation xmlns:xlink="http://www.w3.org/1999/xlink" xlink:type="simple"><person-group><name name-style="western"><surname>Seidlitz</surname><given-names>G</given-names></name></person-group> (<year>1867</year>) <article-title>Einige entomologische Excursionen in den Castilischen Gebirgen im Sommer 1865.</article-title><source>Berliner entomologische Zeitschrift</source><volume>11</volume>: <fpage>167</fpage>–<lpage>178</lpage>. <ext-link xlink:type="simple" ext-link-type="doi" xlink:href="10.1002/mmnd.18670110115">https://doi.org/10.1002/mmnd.18670110115</ext-link></mixed-citation></ref><ref id="B124"><mixed-citation xmlns:xlink="http://www.w3.org/1999/xlink" xlink:type="simple"><person-group><name name-style="western"><surname>Paulino de Oliveira</surname><given-names>M</given-names></name></person-group> (<year>1894</year>) <source>Catalogue des Insectes du Portugal. Coléoptères.</source><publisher-name>Imprensa da Universidade</publisher-name>, <publisher-loc>Coimbra</publisher-loc>, <size units="page">393 pp</size>. <ext-link xlink:type="simple" ext-link-type="uri" xlink:href="https://www.biodiversitylibrary.org/page/57810657">https://www.biodiversitylibrary.org/page/57810657</ext-link></mixed-citation></ref><ref id="B34"><mixed-citation xmlns:xlink="http://www.w3.org/1999/xlink" xlink:type="simple"><person-group><name name-style="western"><surname>De La Fuente</surname><given-names>JM</given-names></name></person-group> (<year>1934–1935</year>) <article-title>Fam. <tp:taxon-name><tp:taxon-name-part taxon-name-part-type="family">Tenebrionidae</tp:taxon-name-part></tp:taxon-name>.</article-title> In: <institution xlink:type="simple">Catálogo sistemático-geográfico de los Coleópteros observados en la península ibérica, Pirineos propiamente dichos y Baleares (continuación) </institution> (<role>Ed.</role>) <issue-title>.</issue-title><source>Boletín de la Sociedad entomológica de España 17[1934]: 17–32, 61–76, 99–114; 18[1935]: 17–32, 53–68</source>, <fpage>101</fpage>–<lpage>116</lpage>.</mixed-citation></ref><ref id="B114"><mixed-citation xmlns:xlink="http://www.w3.org/1999/xlink" xlink:type="simple"><person-group><name name-style="western"><surname>Novoa</surname><given-names>F</given-names></name><name name-style="western"><surname>Gañán</surname><given-names>I</given-names></name><name name-style="western"><surname>Campos</surname><given-names>A</given-names></name><name name-style="western"><surname>Fernández</surname><given-names>AB</given-names></name><name name-style="western"><surname>Santiago</surname><given-names>M</given-names></name><name name-style="western"><surname>González</surname><given-names>J</given-names></name><name name-style="western"><surname>Baselga</surname><given-names>A</given-names></name></person-group> (<year>2014</year>) <article-title>Coleópteros (<tp:taxon-name><tp:taxon-name-part taxon-name-part-type="order">Coleoptera</tp:taxon-name-part></tp:taxon-name>) del Parque Natural Serra da Enciña da Lastra (Galicia, noroeste de la Península Ibérica).</article-title><source>Boletín de la Asociación española de Entomología</source><volume>38</volume>(<issue>1–2</issue>): <fpage>91</fpage>–<lpage>130</lpage>.</mixed-citation></ref><ref id="B175"><mixed-citation xmlns:xlink="http://www.w3.org/1999/xlink" xlink:type="simple"><person-group><name name-style="western"><surname>von Heyden</surname><given-names>L</given-names></name></person-group> (<year>1884</year>) <article-title>Coleopterologische Ausbeute einer Excursion nach der Sierra Espuña.</article-title><source>Deutsche Entomologische Zeitschrift</source><volume>28</volume>(<issue>2</issue>): <fpage>355</fpage>–<lpage>361</lpage>. <ext-link xlink:type="simple" ext-link-type="doi" xlink:href="10.1002/mmnd.48018840122">https://doi.org/10.1002/mmnd.48018840122</ext-link></mixed-citation></ref><ref id="B172"><mixed-citation xmlns:xlink="http://www.w3.org/1999/xlink" xlink:type="simple"><person-group><name name-style="western"><surname>Vera</surname><given-names>JA</given-names></name></person-group> (<year>2004</year>) <source>Geología de España.</source><publisher-name>Sociedad Geológica de España-Instituto Geológico y Minero de España</publisher-name>, <publisher-loc>Madrid</publisher-loc>, <size units="page">890 pp</size>. [2 maps]</mixed-citation></ref><ref id="B116"><mixed-citation xmlns:xlink="http://www.w3.org/1999/xlink" xlink:type="simple"><person-group><name name-style="western"><surname>Oliveira</surname><given-names>JT</given-names></name><name name-style="western"><surname>Quesada</surname><given-names>C</given-names></name></person-group> (<year>2019a</year>) The Geology of Iberia: A Geodynamic Approach: Volume2: The Variscan Cycle. Springer International Publishing, 542 pp. <ext-link xlink:type="simple" ext-link-type="doi" xlink:href="10.1007/978-3-030-10519-8">https://doi.org/10.1007/978-3-030-10519-8</ext-link></mixed-citation></ref><ref id="B117"><mixed-citation xmlns:xlink="http://www.w3.org/1999/xlink" xlink:type="simple"><person-group><name name-style="western"><surname>Oliveira</surname><given-names>JT</given-names></name><name name-style="western"><surname>Quesada</surname><given-names>C</given-names></name></person-group> (<year>2019b</year>) The Geology of Iberia: A Geodynamic Approach: Volume 3: The Alpine Cycle. Springer International Publishing, 566 pp. <ext-link xlink:type="simple" ext-link-type="doi" xlink:href="10.1007/978-3-030-11295-0">https://doi.org/10.1007/978-3-030-11295-0</ext-link></mixed-citation></ref><ref id="B139"><mixed-citation xmlns:xlink="http://www.w3.org/1999/xlink" xlink:type="simple"><person-group><name name-style="western"><surname>Rivas-Martínez</surname><given-names>S</given-names></name></person-group> (<year>1987</year>) <source>Memoria del mapa de las series de vegetación de España 1:400 000.</source><publisher-name>ICONA</publisher-name>, <publisher-loc>Madrid</publisher-loc>, <size units="page">268 pp</size>.</mixed-citation></ref><ref id="B143"><mixed-citation xmlns:xlink="http://www.w3.org/1999/xlink" xlink:type="simple"><person-group><name name-style="western"><surname>Rivas-Martínez</surname><given-names>S</given-names></name><name name-style="western"><surname>Fernández-González</surname><given-names>F</given-names></name><name name-style="western"><surname>Sánchez Mata</surname><given-names>D</given-names></name></person-group> (<year>1987</year>) <article-title>El Sistema Central español: de la Sierra de Ayllón a Serra da Estrela.</article-title> In: <person-group><name name-style="western"><surname>Peinado Lorca</surname><given-names>M</given-names></name><name name-style="western"><surname>Rivas-Martínez</surname><given-names>S</given-names></name></person-group> (<role>Eds</role>) <issue-title>La vegetación de España.</issue-title><source>Servicio de Publicaciones, Universidad de Alcalá de Henares, San Fernando de Henares (Madrid)</source>, <fpage>419</fpage>–<lpage>452</lpage>.</mixed-citation></ref><ref id="B142"><mixed-citation xmlns:xlink="http://www.w3.org/1999/xlink" xlink:type="simple"><person-group><name name-style="western"><surname>Rivas-Martínez</surname><given-names>S</given-names></name><name name-style="western"><surname>Díaz</surname><given-names>TE</given-names></name><name name-style="western"><surname>Fernández-González</surname><given-names>F</given-names></name><name name-style="western"><surname>Izco</surname><given-names>J</given-names></name><name name-style="western"><surname>Loidi</surname><given-names>J</given-names></name><name name-style="western"><surname>Lousa</surname><given-names>M</given-names></name><name name-style="western"><surname>Penas</surname><given-names>A</given-names></name></person-group> (<year>2002</year>) <article-title>Vascular plant communities of Spain and Portugal. Addenda to the syntaxonomical checklist of 2001. Part I.</article-title><source>Itinera Geobotanica</source><volume>15</volume>: <fpage>5</fpage>–<lpage>432</lpage>.</mixed-citation></ref><ref id="B168"><mixed-citation xmlns:xlink="http://www.w3.org/1999/xlink" xlink:type="simple"><person-group><name name-style="western"><surname>Valle</surname><given-names>F</given-names></name><name name-style="western"><surname>Navarro</surname><given-names>FB</given-names></name><name name-style="western"><surname>Jiménez</surname><given-names>MN</given-names></name></person-group> (<year>2004</year>) <source>Datos botánicos aplicados a la Gestión del Medio Natural Andaluz I: Bioclimatología y Biogeografía. Manuales de Restauración Forestal n° 5.</source><publisher-name>Consejería de Medio Ambiente</publisher-name>, <publisher-loc>Junta de Andalucía, Sevilla</publisher-loc>, <size units="page">353 pp</size>.</mixed-citation></ref><ref id="B140"><mixed-citation xmlns:xlink="http://www.w3.org/1999/xlink" xlink:type="simple"><person-group><name name-style="western"><surname>Rivas-Martínez</surname><given-names>S</given-names></name></person-group> (<year>2007</year>) <article-title>Mapa de series, geoseries y geopermaseries de vegetación de España [Memoria del Mapa de Vegetación Potencial de España. Parte I].</article-title><source>Itinera Geobotánica</source><volume>17</volume>(<issue>1</issue>): <fpage>1</fpage>–<lpage>436</lpage>.</mixed-citation></ref><ref id="B83"><mixed-citation xmlns:xlink="http://www.w3.org/1999/xlink" xlink:type="simple"><person-group><name name-style="western"><surname>Ladero</surname><given-names>M</given-names></name></person-group> (<year>1987</year>) <article-title>La España Luso-Extremadurense.</article-title> In: <person-group><name name-style="western"><surname>Peinado Lorca</surname><given-names>M</given-names></name><name name-style="western"><surname>Rivas-Martínez</surname><given-names>S</given-names></name></person-group> (<role>Eds</role>) <issue-title>La vegetación de España.</issue-title><source>Servicio de Publicaciones, Universidad de Alcalá de Henares, San Fernando de Henares, Madrid</source>, <fpage>453</fpage>–<lpage>486</lpage>.</mixed-citation></ref><ref id="B167"><mixed-citation xmlns:xlink="http://www.w3.org/1999/xlink" xlink:type="simple"><person-group><name name-style="western"><surname>Valle</surname><given-names>F</given-names></name></person-group> (<year>2003</year>) <source>Mapa de Series de Vegetación de Andalucía. Ed. Rueda S.</source><publisher-name>L.</publisher-name>, <publisher-loc>Madrid</publisher-loc>, <size units="page">131 pp</size>. [1 map]</mixed-citation></ref></ref-list></tp:taxon-treatment>
