# Supplementary material for: Catalogue, distribution, taxonomic notes, and conservation of the Western Palearctic endemic hunchback beetles (Tenebrionidae, Misolampus)
Source: Zookeys. 2020 Aug 24;963:81–129. doi: 10.3897/zookeys.963.53500 (PMC7458947; doi:10.3897/zookeys.963.53500)
Supplement: XML Treatment for Misolampus subglaber [file zookeys.963.53500-treatment6.xml]

<!DOCTYPE tp:taxon-treatment
  PUBLIC "-//TaxonX//DTD Taxonomic Treatment Publishing DTD v0 20100105//EN" "tax-treatment-NSO.dtd">
<tp:taxon-treatment xmlns:tp="http://www.plazi.org/taxpub"><tp:treatment-meta><kwd-group><label>Taxon classification</label><kwd><named-content xmlns:xlink="http://www.w3.org/1999/xlink" content-type="kingdom">Animalia</named-content></kwd><kwd><named-content xmlns:xlink="http://www.w3.org/1999/xlink" content-type="order">Coleoptera</named-content></kwd><kwd><named-content xmlns:xlink="http://www.w3.org/1999/xlink" content-type="family">Tenebrionidae</named-content></kwd></kwd-group><mixed-citation publication-type="journal"><person-group><name><surname>Rosas-Ramos</surname><given-names>Natalia</given-names></name><name><surname>Mas-Peinado</surname><given-names>Paloma</given-names></name><name><surname>Gil-Tapetado</surname><given-names>Diego</given-names></name><name><surname>Recuero</surname><given-names>Ernesto</given-names></name><name><surname>Ruiz</surname><given-names>José L.</given-names></name><name><surname>García-París</surname><given-names>Mario</given-names></name></person-group><article-title>Catalogue, distribution, taxonomic notes, and conservation of the Western Palearctic endemic hunchback beetles (<tp:taxon-name><tp:taxon-name-part taxon-name-part-type="family">Tenebrionidae</tp:taxon-name-part></tp:taxon-name>, <italic><tp:taxon-name><tp:taxon-name-part taxon-name-part-type="genus" reg="Misolampus">Misolampus</tp:taxon-name-part></tp:taxon-name></italic>)</article-title><source>Zookeys</source><day>24</day><month>8</month><year>2020</year><volume>963</volume><fpage>81</fpage><lpage>129</lpage><pub-id pub-id-type="doi">10.3897/zookeys.963.53500</pub-id></mixed-citation></tp:treatment-meta><tp:nomenclature><tp:taxon-name><object-id xmlns:xlink="http://www.w3.org/1999/xlink" content-type="arpha" xlink:type="simple">5BA4FFAA-A497-54A9-AFFD-0FED30083839</object-id>
              <tp:taxon-name-part taxon-name-part-type="genus" reg="Misolampus">Misolampus</tp:taxon-name-part>
              <tp:taxon-name-part taxon-name-part-type="species" reg="subglaber">subglaber</tp:taxon-name-part>
            </tp:taxon-name><tp:taxon-authority>Rosenhauer, 1856</tp:taxon-authority><tp:nomenclature-citation-list><tp:nomenclature-citation><tp:taxon-name>
                  <tp:taxon-name-part taxon-name-part-type="genus" reg="Misolampus">Misolampus</tp:taxon-name-part> <tp:taxon-name-part taxon-name-part-type="species" reg="subglaber">subglaber</tp:taxon-name-part></tp:taxon-name><comment>Rosenhauer, 1856: 204. Terra typica: “in der Sierra de Ronda”.</comment></tp:nomenclature-citation></tp:nomenclature-citation-list></tp:nomenclature><tp:treatment-sec sec-type="material" id="SECID0EMNCI"><title>Studied material.</title><p>Spain – Andalucía: Córdoba: Córdoba: 1 ex.; Granada: Güejar Sierra: 1 ex.; La Sagra (Escalera 1900): 4 exx.; Puebla de Don Fadrique (Escalera 1900): 5 exx.; Puebla de Don Fadrique: Nablanca, 1517 m, <named-content xmlns:xlink="http://www.w3.org/1999/xlink" content-type="dwc:verbatimCoordinates" xlink:type="simple"><named-content content-type="geo-json" specific-use="{&#34;type&#34;:&#34;Point&#34;,&#34;coordinates&#34;:[-2.474500,38.006556]}" id="NCID0EVNCI" xlink:type="simple">38°00'23.6"N, 2°28'28.2"W</named-content></named-content>, 10-IV-2011: 2 exx.; Valdeiglesias, 975 m, <named-content xmlns:xlink="http://www.w3.org/1999/xlink" content-type="dwc:verbatimCoordinates" xlink:type="simple"><named-content content-type="geo-json" specific-use="{&#34;type&#34;:&#34;Point&#34;,&#34;coordinates&#34;:[-4.074889,36.947028]}" id="NCID0E4NCI" xlink:type="simple">36°56'49.3"N, 4°04'29.6"W</named-content></named-content>, 24-X-2019: 3 exx.; Jaén: 3 km SO Aldeaquemada, <named-content xmlns:xlink="http://www.w3.org/1999/xlink" content-type="dwc:verbatimCoordinates" xlink:type="simple"><named-content content-type="geo-json" specific-use="{&#34;type&#34;:&#34;Point&#34;,&#34;coordinates&#34;:[-3.400139,38.398250]}" id="NCID0EFOCI" xlink:type="simple">38°23'53.7"N, 3°24'00.5"W</named-content></named-content>, 7-III-2012: 5 exx.; [3 km al SO de] Aldeaquemada, 26-IV-1992: 2 exx.; Cazorla: 7 exx.; Vadillo de Castril, Sierra de Cazorla, 995 m, <named-content xmlns:xlink="http://www.w3.org/1999/xlink" content-type="dwc:verbatimCoordinates" xlink:type="simple"><named-content content-type="geo-json" specific-use="{&#34;type&#34;:&#34;Point&#34;,&#34;coordinates&#34;:[-2.930556,37.920556]}" id="NCID0ENOCI" xlink:type="simple">37°55'14"N, 2°55'50"W</named-content></named-content>, 8-V-2008 (D. Ruiz leg.): 1 ex.; Santa Elena, carretera hacia La Aliseda, 768 m, <named-content xmlns:xlink="http://www.w3.org/1999/xlink" content-type="dwc:verbatimCoordinates" xlink:type="simple"><named-content content-type="geo-json" specific-use="{&#34;type&#34;:&#34;Point&#34;,&#34;coordinates&#34;:[-3.549111,38.338333]}" id="NCID0EVOCI" xlink:type="simple">38°20'18.0"N, 3°32'56.8"W</named-content></named-content>, 11-IV-2011: 3 exx.; Santa Elena, carretera hacia La Aliseda, 795 m, <named-content xmlns:xlink="http://www.w3.org/1999/xlink" content-type="dwc:verbatimCoordinates" xlink:type="simple"><named-content content-type="geo-json" specific-use="{&#34;type&#34;:&#34;Point&#34;,&#34;coordinates&#34;:[-3.555722,38.348083]}" id="NCID0E4OCI" xlink:type="simple">38°20'53.1"N, 03°33'20.6"W</named-content></named-content>, 28-XII-2010: 1 ex.; Santiago de la Espada (J. Martínez): 1 ex.; Segura [de la Sierra]: 1 ex.; Sierra Morena (Laguna leg.): 1 ex.; Málaga: 3 km al E de Jubrique, 786 m, <named-content xmlns:xlink="http://www.w3.org/1999/xlink" content-type="dwc:verbatimCoordinates" xlink:type="simple"><named-content content-type="geo-json" specific-use="{&#34;type&#34;:&#34;Point&#34;,&#34;coordinates&#34;:[-5.178028,36.560417]}" id="NCID0EFPCI" xlink:type="simple">36°33'37.5"N, 5°10'40.9"W</named-content></named-content>, 14-IV-2013: 6 exx.; Nerja: 1 ex.; El Colmenar, Gaucín, P.N. Los Alcornocales, 255 m, <named-content xmlns:xlink="http://www.w3.org/1999/xlink" content-type="dwc:verbatimCoordinates" xlink:type="simple"><named-content content-type="geo-json" specific-use="{&#34;type&#34;:&#34;Point&#34;,&#34;coordinates&#34;:[-5.389444,36.541389]}" id="NCID0ENPCI" xlink:type="simple">36°32'29"N, 5°23'22"W</named-content></named-content>, 17-II-2018 (S. Yubero leg.): 3 exx.; Carril Llanada de Sedella-Bco. de Valdeinfierno, Sierras de Tejeda y Almijara, 1495 m, <named-content xmlns:xlink="http://www.w3.org/1999/xlink" content-type="dwc:verbatimCoordinates" xlink:type="simple"><named-content content-type="geo-json" specific-use="{&#34;type&#34;:&#34;Point&#34;,&#34;coordinates&#34;:[-3.944444,36.887500]}" id="NCID0EVPCI" xlink:type="simple">36°53'15"N, 3°56'40"W</named-content></named-content>, 4-I-2017: 2 exx. – Castilla – La Mancha: Albacete: Agramón: 2 exx., plus 1 without label; Alcaraz: 3 exx.; Calar del Mundo, V-1904 (G. Schramm leg.): 1 ex.; Cañadillas, 15-VI-1938: 1 ex.; Cañadillas, 16-VI-1938: 1 ex.; Cañadillas, 17-VII-1938: 1 ex.; Los Collados, 20-II-1938: 1 ex.; Molinicos: 1 ex., plus 4 exx. without labels; Riópar, 25-VII-1926: 1 ex.; San Juan de Alcaraz [Fábricas de Riópar] (Paz leg.): 1 ex.; Ciudad Real: Solana del Pino: Puerto Madrona, <named-content xmlns:xlink="http://www.w3.org/1999/xlink" content-type="dwc:verbatimCoordinates" xlink:type="simple"><named-content content-type="geo-json" specific-use="{&#34;type&#34;:&#34;Point&#34;,&#34;coordinates&#34;:[-4.059194,38.418694]}" id="NCID0E4PCI" xlink:type="simple">38°25'07.3"N, 4°03'33.1"W</named-content></named-content>, 06-III-2012: 3 exx.; Cuenca: Puerto de Cabrejas, 1167 m, <named-content xmlns:xlink="http://www.w3.org/1999/xlink" content-type="dwc:verbatimCoordinates" xlink:type="simple"><named-content content-type="geo-json" specific-use="{&#34;type&#34;:&#34;Point&#34;,&#34;coordinates&#34;:[-2.310972,40.071639]}" id="NCID0EFQCI" xlink:type="simple">40°04'17.9"N, 2°18'39.5"W</named-content></named-content>, 10-XI-2012: 1 ex. – Murcia: Jumilla: 3 exx.</p></tp:treatment-sec><tp:treatment-sec sec-type="diagnosis" id="SECID0EKQCI"><title>Diagnosis.</title><p>Total length 10–12 mm (<xref ref-type="bibr" rid="B137">Reitter 1917</xref>; <xref ref-type="bibr" rid="B41">Español 1949</xref>). Species clearly characterised by the combination of the following traits: smooth silky appearance; antennae graceful, reaching the base of pronotum; pronotal punctation very fine and sparse on the disc, somewhat stronger and denser to the sides; elytral punctation very fine and irregular, not forming longitudinal series of points or striae (<xref ref-type="bibr" rid="B137">Reitter 1917</xref>; <xref ref-type="bibr" rid="B41">Español 1949</xref>; <xref ref-type="bibr" rid="B119">Palmer 1998</xref>) (Fig. <xref ref-type="fig" rid="F11">11A, B</xref>). Female genitalia figured by <xref ref-type="bibr" rid="B119">Palmer (1998)</xref>. The species has been studied karyologically and presents 2n = 20 chromosomes (<xref ref-type="bibr" rid="B121">Palmer and Petitpierre 1997</xref>). Morphological variability within this species seems limited to the depth and density of pronotal punctation, and it does not appear geographically structured.</p><fig id="F11" position="float" orientation="portrait"><object-id xmlns:xlink="http://www.w3.org/1999/xlink" content-type="doi" xlink:type="simple">10.3897/zookeys.963.53500.figure11</object-id><object-id xmlns:xlink="http://www.w3.org/1999/xlink" content-type="arpha" xlink:type="simple">464BEE2A-CFBB-5D43-8BF2-883587752655</object-id><label>Figure 11.</label><caption><p>Live specimens and habitat of <italic><tp:taxon-name><tp:taxon-name-part taxon-name-part-type="genus" reg="Misolampus">Misolampus</tp:taxon-name-part> <tp:taxon-name-part taxon-name-part-type="species" reg="subglaber">subglaber</tp:taxon-name-part></tp:taxon-name></italic><bold>A, B</bold> live specimens of <italic><tp:taxon-name><tp:taxon-name-part taxon-name-part-type="genus" reg="Misolampus">Misolampus</tp:taxon-name-part> <tp:taxon-name-part taxon-name-part-type="species" reg="subglaber">subglaber</tp:taxon-name-part></tp:taxon-name></italic> from Spain (<bold>A</bold> Valdeiglesias, Sierra Tejeda, Granada <bold>B</bold> Miranda del Rey, Sierra Morena, Jaén) <bold>C, D</bold> general habitat occupied by <italic><tp:taxon-name><tp:taxon-name-part taxon-name-part-type="genus" reg="Misolampus">M.</tp:taxon-name-part> <tp:taxon-name-part taxon-name-part-type="species" reg="subglaber">subglaber</tp:taxon-name-part></tp:taxon-name></italic> (<bold>C</bold> limestone outcrops with <italic><tp:taxon-name><tp:taxon-name-part taxon-name-part-type="genus" reg="Pinus">Pinus</tp:taxon-name-part> <tp:taxon-name-part taxon-name-part-type="species" reg="nigra">nigra</tp:taxon-name-part></tp:taxon-name></italic> along the Sierra de Alcaraz, Albacete <bold>D</bold><italic><tp:taxon-name><tp:taxon-name-part taxon-name-part-type="genus" reg="Quercus">Quercus</tp:taxon-name-part> <tp:taxon-name-part taxon-name-part-type="species" reg="suber">suber</tp:taxon-name-part></tp:taxon-name></italic> forests at Cortes de la Frontera, Sierra de Grazalema, Málaga). Photographs by MGP.</p></caption><graphic xmlns:xlink="http://www.w3.org/1999/xlink" xlink:href="zookeys-963-081-g011.jpg" position="float" orientation="portrait" xlink:type="simple" id="oo_444552.jpg"><uri content-type="original_file" xlink:type="simple">https://binary.pensoft.net/fig/444552</uri></graphic></fig></tp:treatment-sec><tp:treatment-sec sec-type="distribution" id="SECID0EAUCI"><title>Geographic distribution.</title><p>Endemism of southeastern Spain (<xref ref-type="bibr" rid="B89">Löbl et al. 2008</xref>) (Fig. <xref ref-type="fig" rid="F12">12</xref>). Published records are scarce, but well distributed throughout Andalucía: Granada, Jaén, Málaga; Castilla – La Mancha: Albacete; Comunidad Valenciana: Valencia; and Murcia (<xref ref-type="bibr" rid="B146">Rosenhauer 1856</xref>; <xref ref-type="bibr" rid="B131">Piochard 1866</xref>; <xref ref-type="bibr" rid="B137">Reitter 1917</xref>; <xref ref-type="bibr" rid="B34">De la Fuente 1934–1935</xref>; <xref ref-type="bibr" rid="B28">Cobos 1949</xref>; <xref ref-type="bibr" rid="B41">Español 1949</xref>, <xref ref-type="bibr" rid="B47">1960</xref>; <xref ref-type="bibr" rid="B106">Molino Olmedo 1996</xref>; <xref ref-type="bibr" rid="B121">Palmer and Petitpierre 1997</xref>; <xref ref-type="bibr" rid="B72">Ibáñez Orrico 2002</xref>; <xref ref-type="bibr" rid="B126">Pérez and López-Colón 2010</xref>; <xref ref-type="bibr" rid="B90">López-Pérez 2014a</xref> sub <italic><tp:taxon-name><tp:taxon-name-part taxon-name-part-type="genus" reg="Misolampus">M.</tp:taxon-name-part> <tp:taxon-name-part taxon-name-part-type="species" reg="erichsoni">erichsoni</tp:taxon-name-part></tp:taxon-name></italic>, 2014b; <xref ref-type="bibr" rid="B64">Grimm and Aistleitner 2009</xref>; <xref ref-type="bibr" rid="B19">Bujalance de Miguel 2015</xref>). Records are distributed through time in all areas, except for the recent one from Valencia region (Fig. <xref ref-type="fig" rid="F12">12A</xref>).</p><fig id="F12" position="float" orientation="portrait"><object-id xmlns:xlink="http://www.w3.org/1999/xlink" content-type="doi" xlink:type="simple">10.3897/zookeys.963.53500.figure12</object-id><object-id xmlns:xlink="http://www.w3.org/1999/xlink" content-type="arpha" xlink:type="simple">131B8678-A4D4-58A0-93E9-21257A0D04D6</object-id><label>Figure 12.</label><caption><p><bold>A</bold> Geographic distribution of <italic><tp:taxon-name><tp:taxon-name-part taxon-name-part-type="genus" reg="Misolampus">Misolampus</tp:taxon-name-part> <tp:taxon-name-part taxon-name-part-type="species" reg="subglaber">subglaber</tp:taxon-name-part></tp:taxon-name></italic>. Distribution range of <italic><tp:taxon-name><tp:taxon-name-part taxon-name-part-type="genus" reg="Misolampus">Misolampus</tp:taxon-name-part> <tp:taxon-name-part taxon-name-part-type="species" reg="subglaber">subglaber</tp:taxon-name-part></tp:taxon-name></italic> (green spot). Blue dots correspond to the species records, including both recent and old, as well as previously published data. Cuenca population is isolated from all other known populations by a distance of 150 km. The old bibliographic record from Cartagena (province of Murcia, south western Spain) requires confirmation <bold>B</bold> potential geographic distribution of <italic><tp:taxon-name><tp:taxon-name-part taxon-name-part-type="genus" reg="Misolampus">Misolampus</tp:taxon-name-part> <tp:taxon-name-part taxon-name-part-type="species" reg="subglaber">subglaber</tp:taxon-name-part></tp:taxon-name></italic>: Red indicates high suitable areas, and blue, areas of low suitability. Species distribution model was generated using MaxEnt v 3.4.1 (<xref ref-type="bibr" rid="B37">Elith et al. 2006</xref>) and the set of WorldClim v 2.0 (<xref ref-type="bibr" rid="B52">Fick and Hijmans 2017</xref>) environmental variables.</p></caption><graphic xmlns:xlink="http://www.w3.org/1999/xlink" xlink:href="zookeys-963-081-g012.jpg" position="float" orientation="portrait" xlink:type="simple" id="oo_444553.jpg"><uri content-type="original_file" xlink:type="simple">https://binary.pensoft.net/fig/444553</uri></graphic></fig><p>The material studied or collected by us includes specimens from all provinces reported in the literature, except from Valencia. In addition, we studied material from the provinces of Córdoba, Ciudad Real and Cuenca; specimens of Ciudad Real and Cuenca are represented by recent collections (2012). According to these data, <italic><tp:taxon-name><tp:taxon-name-part taxon-name-part-type="genus" reg="Misolampus">M.</tp:taxon-name-part> <tp:taxon-name-part taxon-name-part-type="species" reg="subglaber">subglaber</tp:taxon-name-part></tp:taxon-name></italic> is located in the Betic Mountain range (Sierras del Campo de Gibraltar, Serranía de Ronda, Sierra Nevada, Sierras de Tejeda and Almijara, Sierra de Cazorla, Sierra de Alcaraz, Sierra de Cartagena), eastern and central Sierra Morena mountain range, and two apparently isolated populations in the Southern Iberian mountain range (Serranía de Cuenca and Sierra de Malacara, separated between them by ca. 150 km). There is a gap of records in the arid regions of the southeastern end of Spain, throughout the provinces of Almería and southern Murcia, including the eastern half of Sierra Nevada and Sierra de Filabres. The record from Cartagena, Murcia (<xref ref-type="bibr" rid="B137">Reitter 1917</xref>), requires further confirmation (Fig. <xref ref-type="fig" rid="F12">12A</xref>). The potential distribution map identifies the Betic Mountain ranges as the most suitable area for the species. The coastal areas of Almería, Granada, and Málaga provinces are however not included as very suitable. The southern Iberian Plateau and the northwestern African mountain ranges are also suggested as areas of high suitability for the species occurrence (Fig. <xref ref-type="fig" rid="F12">12B</xref>).</p></tp:treatment-sec><tp:treatment-sec sec-type="Notes on natural history" id="SECID0EIZCI"><title>Notes on natural history.</title><p><italic><tp:taxon-name><tp:taxon-name-part taxon-name-part-type="genus" reg="Misolampus">Misolampus</tp:taxon-name-part> <tp:taxon-name-part taxon-name-part-type="species" reg="subglaber">subglaber</tp:taxon-name-part></tp:taxon-name></italic> behaves as a low-medium altitude montane element, distributed within an altitudinal range of 56 to 1662 m a.s.l. (with 61% of its records above 800 m). Geological substrates along its distribution area are diverse, both acid and basic, including mainly sandstones, limestones, dolomites, slates, gneisses, schists and mycaschists (<xref ref-type="bibr" rid="B155">Sanz de Galdeano 1997</xref>; <xref ref-type="bibr" rid="B172">Vera 2004</xref>; <xref ref-type="bibr" rid="B116">Oliveira and Quesada 2019a</xref>, <xref ref-type="bibr" rid="B117">2019b</xref>). <italic><tp:taxon-name><tp:taxon-name-part taxon-name-part-type="genus" reg="Misolampus">Misolampus</tp:taxon-name-part> <tp:taxon-name-part taxon-name-part-type="species" reg="subglaber">subglaber</tp:taxon-name-part></tp:taxon-name></italic> occupies mostly the thermo- and meso-Mediterranean thermoclimatic belts and locally supra-Mediterranean, in areas with ombrotype semiarid, dry, subhumid and, exceptionally, humid (<xref ref-type="bibr" rid="B139">Rivas-Martínez 1987</xref>; <xref ref-type="bibr" rid="B142">Rivas-Martínez et al. 2002</xref>; <xref ref-type="bibr" rid="B167">Valle 2003</xref>; <xref ref-type="bibr" rid="B140">Rivas-Martínez 2007</xref>). It occurs on an extensive variety of pre-forest and forest systems, more or less dense and open, including oaks (deciduous: <italic><tp:taxon-name><tp:taxon-name-part taxon-name-part-type="genus" reg="Quercus">Quercus</tp:taxon-name-part> <tp:taxon-name-part taxon-name-part-type="species" reg="pyrenaica">pyrenaica</tp:taxon-name-part></tp:taxon-name></italic>, <italic><tp:taxon-name><tp:taxon-name-part taxon-name-part-type="genus" reg="Quercus">Q.</tp:taxon-name-part> <tp:taxon-name-part taxon-name-part-type="species" reg="canariensis">canariensis</tp:taxon-name-part></tp:taxon-name></italic> and <italic><tp:taxon-name><tp:taxon-name-part taxon-name-part-type="genus" reg="Quercus">Q.</tp:taxon-name-part> <tp:taxon-name-part taxon-name-part-type="species" reg="faginea">faginea</tp:taxon-name-part></tp:taxon-name></italic>; perennial: <italic><tp:taxon-name><tp:taxon-name-part taxon-name-part-type="genus" reg="Quercus">Q.</tp:taxon-name-part> <tp:taxon-name-part taxon-name-part-type="species" reg="suber">suber</tp:taxon-name-part></tp:taxon-name></italic> and <italic><tp:taxon-name><tp:taxon-name-part taxon-name-part-type="genus" reg="Quercus">Q.</tp:taxon-name-part> <tp:taxon-name-part taxon-name-part-type="species" reg="ilex">ilex</tp:taxon-name-part></tp:taxon-name></italic>) and pines (natural or reforested: <italic><tp:taxon-name><tp:taxon-name-part taxon-name-part-type="genus" reg="Pinus">Pinus</tp:taxon-name-part> <tp:taxon-name-part taxon-name-part-type="species" reg="nigra">nigra</tp:taxon-name-part></tp:taxon-name></italic>, <italic><tp:taxon-name><tp:taxon-name-part taxon-name-part-type="genus" reg="Pinus">P.</tp:taxon-name-part> <tp:taxon-name-part taxon-name-part-type="species" reg="pinaster">pinaster</tp:taxon-name-part></tp:taxon-name></italic>, <italic><tp:taxon-name><tp:taxon-name-part taxon-name-part-type="genus" reg="Pinus">P.</tp:taxon-name-part> <tp:taxon-name-part taxon-name-part-type="species" reg="halepensis">halepensis</tp:taxon-name-part></tp:taxon-name></italic>, and <italic><tp:taxon-name><tp:taxon-name-part taxon-name-part-type="genus" reg="Pinus">P.</tp:taxon-name-part> <tp:taxon-name-part taxon-name-part-type="species" reg="sylvestris">sylvestris</tp:taxon-name-part></tp:taxon-name></italic>), all of them usually with diverse undergrowth (Alcaraz Ariza and Peinado Lorca 1987; <xref ref-type="bibr" rid="B125">Peinado Lorca and Martínez Parras 1987</xref>; <xref ref-type="bibr" rid="B84">Laguna 1997</xref>; <xref ref-type="bibr" rid="B167">Valle 2003</xref>; <xref ref-type="bibr" rid="B31">Costa Tenorio et al. 2005</xref>) (Fig. <xref ref-type="fig" rid="F11">11C, D</xref>).</p><p>Adult specimens of <italic><tp:taxon-name><tp:taxon-name-part taxon-name-part-type="genus" reg="Misolampus">M.</tp:taxon-name-part> <tp:taxon-name-part taxon-name-part-type="species" reg="subglaber">subglaber</tp:taxon-name-part></tp:taxon-name></italic> have been found at the base and under mosses of old oak trunks and inside hollow branches on the ground (<italic><tp:taxon-name><tp:taxon-name-part taxon-name-part-type="genus" reg="Quercus">Q.</tp:taxon-name-part> <tp:taxon-name-part taxon-name-part-type="species" reg="suber">suber</tp:taxon-name-part></tp:taxon-name></italic>, <italic><tp:taxon-name><tp:taxon-name-part taxon-name-part-type="genus" reg="Quercus">Q.</tp:taxon-name-part> <tp:taxon-name-part taxon-name-part-type="species" reg="pyrenaica">pyrenaica</tp:taxon-name-part></tp:taxon-name></italic>, <italic><tp:taxon-name><tp:taxon-name-part taxon-name-part-type="genus" reg="Quercus">Q.</tp:taxon-name-part> <tp:taxon-name-part taxon-name-part-type="species" reg="canariensis">canariensis</tp:taxon-name-part></tp:taxon-name></italic>, <italic><tp:taxon-name><tp:taxon-name-part taxon-name-part-type="genus" reg="Quercus">Q.</tp:taxon-name-part> <tp:taxon-name-part taxon-name-part-type="species" reg="faginea">faginea</tp:taxon-name-part></tp:taxon-name></italic>) (Fig. <xref ref-type="fig" rid="F11">11D</xref>), inside rotten logs, and under stones and leaf litter in pine forests (<italic><tp:taxon-name><tp:taxon-name-part taxon-name-part-type="genus" reg="Pinus">P.</tp:taxon-name-part> <tp:taxon-name-part taxon-name-part-type="species" reg="nigra">nigra</tp:taxon-name-part></tp:taxon-name></italic>, <italic><tp:taxon-name><tp:taxon-name-part taxon-name-part-type="genus" reg="Pinus">P.</tp:taxon-name-part> <tp:taxon-name-part taxon-name-part-type="species" reg="pinaster">pinaster</tp:taxon-name-part></tp:taxon-name></italic>, <italic><tp:taxon-name><tp:taxon-name-part taxon-name-part-type="genus" reg="Pinus">P.</tp:taxon-name-part> <tp:taxon-name-part taxon-name-part-type="species" reg="halepensis">halepensis</tp:taxon-name-part></tp:taxon-name></italic>) (<xref ref-type="bibr" rid="B131">Piochard 1866</xref>; <xref ref-type="bibr" rid="B47">Español 1960</xref>; <xref ref-type="bibr" rid="B106">Molino Olmedo 1996</xref>; <xref ref-type="bibr" rid="B72">Ibáñez Orrico 2002</xref>; pers. obs.). <xref ref-type="bibr" rid="B126">Pérez and López-Colón (2010)</xref> found a specimen inside a natural cavity in the province of Jaén, where it possibly came by stochastic passive dispersal. Often found in groups (<xref ref-type="bibr" rid="B47">Español 1960</xref>; pers. obs.).</p><p><xref ref-type="bibr" rid="B106">Molino Olmedo (1996)</xref> found larvae inside decaying wood of branches and logs of <italic><tp:taxon-name><tp:taxon-name-part taxon-name-part-type="genus" reg="Quercus">Q.</tp:taxon-name-part> <tp:taxon-name-part taxon-name-part-type="species" reg="pyrenaica">pyrenaica</tp:taxon-name-part></tp:taxon-name></italic>, <italic><tp:taxon-name><tp:taxon-name-part taxon-name-part-type="genus" reg="Quercus">Q.</tp:taxon-name-part> <tp:taxon-name-part taxon-name-part-type="species" reg="canariensis">canariensis</tp:taxon-name-part></tp:taxon-name></italic>, <italic><tp:taxon-name><tp:taxon-name-part taxon-name-part-type="genus" reg="Quercus">Q.</tp:taxon-name-part> <tp:taxon-name-part taxon-name-part-type="species" reg="faginea">faginea</tp:taxon-name-part></tp:taxon-name></italic>, <italic><tp:taxon-name><tp:taxon-name-part taxon-name-part-type="genus" reg="Quercus">Q.</tp:taxon-name-part> <tp:taxon-name-part taxon-name-part-type="species" reg="suber">suber</tp:taxon-name-part></tp:taxon-name></italic>, <italic><tp:taxon-name><tp:taxon-name-part taxon-name-part-type="genus" reg="Quercus">Q.</tp:taxon-name-part> <tp:taxon-name-part taxon-name-part-type="species" reg="ilex">ilex</tp:taxon-name-part></tp:taxon-name></italic> and <italic><tp:taxon-name><tp:taxon-name-part taxon-name-part-type="genus" reg="Pinus">P.</tp:taxon-name-part> <tp:taxon-name-part taxon-name-part-type="species" reg="pinaster">pinaster</tp:taxon-name-part></tp:taxon-name></italic> and Ibañez Orrico (2002) on rotten logs of <italic><tp:taxon-name><tp:taxon-name-part taxon-name-part-type="genus" reg="Pinus">P.</tp:taxon-name-part> <tp:taxon-name-part taxon-name-part-type="species" reg="halepensis">halepensis</tp:taxon-name-part></tp:taxon-name></italic> (however, the larva of <italic><tp:taxon-name><tp:taxon-name-part taxon-name-part-type="genus" reg="Misolampus">M.</tp:taxon-name-part> <tp:taxon-name-part taxon-name-part-type="species" reg="subglaber">subglaber</tp:taxon-name-part></tp:taxon-name></italic> has not been described yet). According to <xref ref-type="bibr" rid="B106">Molino Olmedo (1996)</xref>, <italic><tp:taxon-name><tp:taxon-name-part taxon-name-part-type="genus" reg="Misolampus">M.</tp:taxon-name-part> <tp:taxon-name-part taxon-name-part-type="species" reg="subglaber">subglaber</tp:taxon-name-part></tp:taxon-name></italic> is a typical saproxylic species.</p><p>The general distribution area occupied by <italic><tp:taxon-name><tp:taxon-name-part taxon-name-part-type="genus" reg="Misolampus">M.</tp:taxon-name-part> <tp:taxon-name-part taxon-name-part-type="species" reg="subglaber">subglaber</tp:taxon-name-part></tp:taxon-name></italic> (Fig. <xref ref-type="fig" rid="F12">12</xref>) is largely coincident with that of <italic><tp:taxon-name><tp:taxon-name-part taxon-name-part-type="genus" reg="Misolampus">M.</tp:taxon-name-part> <tp:taxon-name-part taxon-name-part-type="species" reg="ramburii">ramburii</tp:taxon-name-part></tp:taxon-name></italic> (Fig. <xref ref-type="fig" rid="F8">8</xref>), however they have not been found in microsympatry, a possible indication of ecological segregation between them. Adults are mainly active in fall, winter and spring, but can be found all year round (pers. obs.). Large larvae and pupae have been observed at the end of August in Valencia (Ibañez Orrico 2002).</p></tp:treatment-sec><tp:treatment-sec><!--Section generated to contain objects referenced in tp:taxon-treatment.--><fig id="F8" position="float" orientation="portrait"><object-id xmlns:xlink="http://www.w3.org/1999/xlink" content-type="doi" xlink:type="simple">10.3897/zookeys.963.53500.figure8</object-id><object-id xmlns:xlink="http://www.w3.org/1999/xlink" content-type="arpha" xlink:type="simple">FD96C0F3-CBC4-5A06-9FDD-7A4F76E7DA4F</object-id><label>Figure 8.</label><caption><p><bold>A</bold> Geographic distribution of <italic><tp:taxon-name><tp:taxon-name-part taxon-name-part-type="genus" reg="Misolampus">Misolampus</tp:taxon-name-part> <tp:taxon-name-part taxon-name-part-type="species" reg="ramburii">ramburii</tp:taxon-name-part></tp:taxon-name></italic>. Map of the Iberian Peninsula depicting the geographic distribution of <italic><tp:taxon-name><tp:taxon-name-part taxon-name-part-type="genus" reg="Misolampus">Misolampus</tp:taxon-name-part> <tp:taxon-name-part taxon-name-part-type="species" reg="ramburii">ramburii</tp:taxon-name-part></tp:taxon-name></italic> (purple spot), an endemic species to Spain. Blue dots correspond to the species records, including both recent and old, as well as previously published data <bold>B</bold> potential geographic distribution of <italic><tp:taxon-name><tp:taxon-name-part taxon-name-part-type="genus" reg="Misolampus">Misolampus</tp:taxon-name-part> <tp:taxon-name-part taxon-name-part-type="species" reg="ramburii">ramburii</tp:taxon-name-part></tp:taxon-name></italic>: Red indicates areas of high suitability, and blue, areas of low suitability. Species distribution model was generated using MaxEnt v 3.4.1 (<xref ref-type="bibr" rid="B37">Elith et al. 2006</xref>) and the set of WorldClim v 2.0 (<xref ref-type="bibr" rid="B52">Fick and Hijmans 2017</xref>) environmental variables.</p></caption><graphic xmlns:xlink="http://www.w3.org/1999/xlink" xlink:href="zookeys-963-081-g008.jpg" position="float" orientation="portrait" xlink:type="simple" id="oo_444549.jpg"><uri content-type="original_file" xlink:type="simple">https://binary.pensoft.net/fig/444549</uri></graphic></fig></tp:treatment-sec><ref-list><ref id="B137"><mixed-citation xmlns:xlink="http://www.w3.org/1999/xlink" xlink:type="simple"><person-group><name name-style="western"><surname>Reitter</surname><given-names>E</given-names></name></person-group> (<year>1917</year>) <article-title>Bestimmungstabelle der <tp:taxon-name>Cossyphini</tp:taxon-name> und <tp:taxon-name>Misolampini</tp:taxon-name>. (Tribus der <tp:taxon-name><tp:taxon-name-part taxon-name-part-type="family">Tenebrionidae</tp:taxon-name-part></tp:taxon-name>).</article-title><source>Wiener Entomologische Zeitung</source><volume>36</volume>(<issue>6–7</issue>): <fpage>129</fpage>–<lpage>150</lpage>. <ext-link xlink:type="simple" ext-link-type="doi" xlink:href="10.5962/bhl.part.12929">https://doi.org/10.5962/bhl.part.12929</ext-link></mixed-citation></ref><ref id="B41"><mixed-citation xmlns:xlink="http://www.w3.org/1999/xlink" xlink:type="simple"><person-group><name name-style="western"><surname>Español</surname><given-names>F</given-names></name></person-group> (<year>1949</year>) <article-title>Datos para el conocimiento de los tenebriónidos del Mediterráneo Occidental. VI. El género <italic><tp:taxon-name><tp:taxon-name-part taxon-name-part-type="genus">Misolampus</tp:taxon-name-part></tp:taxon-name></italic> Latr. en España y Baleares.</article-title><source>Graellsia</source><volume>7</volume>: <fpage>1</fpage>–<lpage>7</lpage>.</mixed-citation></ref><ref id="B119"><mixed-citation xmlns:xlink="http://www.w3.org/1999/xlink" xlink:type="simple"><person-group><name name-style="western"><surname>Palmer</surname><given-names>M</given-names></name></person-group> (<year>1998</year>) <article-title>Phylogeny of the genus <italic><tp:taxon-name><tp:taxon-name-part taxon-name-part-type="genus">Misolampus</tp:taxon-name-part></tp:taxon-name></italic> (<tp:taxon-name><tp:taxon-name-part taxon-name-part-type="order">Coleoptera</tp:taxon-name-part></tp:taxon-name>: <tp:taxon-name><tp:taxon-name-part taxon-name-part-type="family">Tenebrionidae</tp:taxon-name-part></tp:taxon-name>).</article-title><source>Bolleti de la Societat d’ Història Natural de les Balears</source><volume>41</volume>: <fpage>139</fpage>–<lpage>151</lpage>.</mixed-citation></ref><ref id="B121"><mixed-citation xmlns:xlink="http://www.w3.org/1999/xlink" xlink:type="simple"><person-group><name name-style="western"><surname>Palmer</surname><given-names>M</given-names></name><name name-style="western"><surname>Petitpierre</surname><given-names>E</given-names></name></person-group> (<year>1997</year>) <article-title>New chromosomal findings on <tp:taxon-name><tp:taxon-name-part taxon-name-part-type="family">Tenebrionidae</tp:taxon-name-part></tp:taxon-name> (<tp:taxon-name><tp:taxon-name-part taxon-name-part-type="order">Coleoptera</tp:taxon-name-part></tp:taxon-name>) from the Western Mediterranean.</article-title><source>Caryologia</source><volume>50</volume>(<issue>2</issue>): <fpage>117</fpage>–<lpage>123</lpage>. <ext-link xlink:type="simple" ext-link-type="doi" xlink:href="10.1080/00087114.1997.10797391">https://doi.org/10.1080/00087114.1997.10797391</ext-link></mixed-citation></ref><ref id="B89"><mixed-citation xmlns:xlink="http://www.w3.org/1999/xlink" xlink:type="simple"><person-group><name name-style="western"><surname>Löbl</surname><given-names>I</given-names></name><name name-style="western"><surname>Merkl</surname><given-names>O</given-names></name><name name-style="western"><surname>Ando</surname><given-names>K</given-names></name><name name-style="western"><surname>Bouchard</surname><given-names>P</given-names></name><name name-style="western"><surname>Lillig</surname><given-names>M</given-names></name><name name-style="western"><surname>Masomuto</surname><given-names>K</given-names></name><name name-style="western"><surname>Schawaller</surname><given-names>W</given-names></name></person-group> (<year>2008</year>) <article-title>Subfamily <tp:taxon-name><tp:taxon-name-part taxon-name-part-type="subfamily">Stenochiinae</tp:taxon-name-part></tp:taxon-name> Kirby, 1837.</article-title> In: <person-group><name name-style="western"><surname>Löbl</surname><given-names>I</given-names></name><name name-style="western"><surname>Smetana</surname><given-names>A</given-names></name></person-group> (<role>Eds</role>) <issue-title>Catalogue of Palaearctic Coleoptera.</issue-title><source>Volume 5. <tp:taxon-name><tp:taxon-name-part taxon-name-part-type="superfamily">Tenebrionoidea</tp:taxon-name-part></tp:taxon-name>. Apollo Books, Stenstrup</source>, <fpage>339</fpage>–<lpage>352</lpage>.</mixed-citation></ref><ref id="B37"><mixed-citation xmlns:xlink="http://www.w3.org/1999/xlink" xlink:type="simple"><person-group><name name-style="western"><surname>Elith</surname><given-names>J</given-names></name><name name-style="western"><surname>Graham</surname><given-names>CH</given-names></name><name name-style="western"><surname>Anderson</surname><given-names>RP</given-names></name><name name-style="western"><surname>Dudík</surname><given-names>M</given-names></name><name name-style="western"><surname>Ferrier</surname><given-names>S</given-names></name><name name-style="western"><surname>Guisan</surname><given-names>A</given-names></name><name name-style="western"><surname>Hijmans</surname><given-names>RJ</given-names></name><name name-style="western"><surname>Huettmann</surname><given-names>F</given-names></name><name name-style="western"><surname>Leathwick</surname><given-names>JR</given-names></name><name name-style="western"><surname>Lehmann</surname><given-names>A</given-names></name><name name-style="western"><surname>Li</surname><given-names>J</given-names></name><name name-style="western"><surname>Lohmann</surname><given-names>LG</given-names></name><name name-style="western"><surname>Loiselle</surname><given-names>BA</given-names></name><name name-style="western"><surname>Manion</surname><given-names>G</given-names></name><name name-style="western"><surname>Moritz</surname><given-names>C</given-names></name><name name-style="western"><surname>Nakamura</surname><given-names>M</given-names></name><name name-style="western"><surname>Nakazawa</surname><given-names>Y</given-names></name><name name-style="western"><surname>Overton</surname><given-names>JMcCM</given-names></name><name name-style="western"><surname>Peterson</surname><given-names>AT</given-names></name><name name-style="western"><surname>Phillips</surname><given-names>SJ</given-names></name><name name-style="western"><surname>Richardson</surname><given-names>K</given-names></name><name name-style="western"><surname>Scachetti‐Pereira</surname><given-names>R</given-names></name><name name-style="western"><surname>Schapire</surname><given-names>RE</given-names></name><name name-style="western"><surname>Soberón</surname><given-names>J</given-names></name><name name-style="western"><surname>Williams</surname><given-names>S</given-names></name><name name-style="western"><surname>Wisz</surname><given-names>MS</given-names></name><name name-style="western"><surname>Zimmermann</surname><given-names>NE</given-names></name></person-group> (<year>2006</year>) <article-title>Novel methods improve prediction of species’ distributions from occurrence data.</article-title><source>Ecography</source><volume>29</volume>: <fpage>129</fpage>–<lpage>151</lpage>. <ext-link xlink:type="simple" ext-link-type="doi" xlink:href="10.1111/j.2006.0906-7590.04596.x">https://doi.org/10.1111/j.2006.0906-7590.04596.x</ext-link></mixed-citation></ref><ref id="B52"><mixed-citation xmlns:xlink="http://www.w3.org/1999/xlink" xlink:type="simple"><person-group><name name-style="western"><surname>Fick</surname><given-names>SE</given-names></name><name name-style="western"><surname>Hijmans</surname><given-names>RJ</given-names></name></person-group> (<year>2017</year>) <article-title>WorldClim 2: new 1‐km spatial resolution climate surfaces for global land areas.</article-title><source>International Journal of Climatology,</source><volume>37</volume>(<issue>12</issue>): <fpage>4302</fpage>–<lpage>4315</lpage>. <ext-link xlink:type="simple" ext-link-type="doi" xlink:href="10.1002/joc.5086">https://doi.org/10.1002/joc.5086</ext-link></mixed-citation></ref><ref id="B146"><mixed-citation xmlns:xlink="http://www.w3.org/1999/xlink" xlink:type="simple"><person-group><name name-style="western"><surname>Rosenhauer</surname><given-names>WG</given-names></name></person-group> (<year>1856</year>) <source>Die Thiere Andalusiens nach dem Resultate einer Reise zusammengestellt, nebst den Beschreibungen von 249 neuen oder bis jetzt unbeschriebenen Gattungen und Arten.</source><publisher-name>Theodor Blaesing</publisher-name>, <publisher-loc>Erlangen</publisher-loc>, <size units="page">429 pp</size>. [3 pls.] <ext-link xlink:type="simple" ext-link-type="doi" xlink:href="10.5962/bhl.title.66016">https://doi.org/10.5962/bhl.title.66016</ext-link></mixed-citation></ref><ref id="B131"><mixed-citation xmlns:xlink="http://www.w3.org/1999/xlink" xlink:type="simple"><person-group><name name-style="western"><surname>Piochard</surname><given-names>C</given-names></name></person-group> (<year>1866</year>) Rapport sur l’excursion faite en Espagne par la Société entomologique de France pendant les mois d’avril, mai et juin 1865. Annales de la Société Entomologique de France, 4<sup>ème</sup> série 6: 501–544. <ext-link xlink:type="simple" ext-link-type="uri" xlink:href="https://www.biodiversitylibrary.org/page/32544835">https://www.biodiversitylibrary.org/page/32544835</ext-link></mixed-citation></ref><ref id="B34"><mixed-citation xmlns:xlink="http://www.w3.org/1999/xlink" xlink:type="simple"><person-group><name name-style="western"><surname>De La Fuente</surname><given-names>JM</given-names></name></person-group> (<year>1934–1935</year>) <article-title>Fam. <tp:taxon-name><tp:taxon-name-part taxon-name-part-type="family">Tenebrionidae</tp:taxon-name-part></tp:taxon-name>.</article-title> In: <institution xlink:type="simple">Catálogo sistemático-geográfico de los Coleópteros observados en la península ibérica, Pirineos propiamente dichos y Baleares (continuación) </institution> (<role>Ed.</role>) <issue-title>.</issue-title><source>Boletín de la Sociedad entomológica de España 17[1934]: 17–32, 61–76, 99–114; 18[1935]: 17–32, 53–68</source>, <fpage>101</fpage>–<lpage>116</lpage>.</mixed-citation></ref><ref id="B28"><mixed-citation xmlns:xlink="http://www.w3.org/1999/xlink" xlink:type="simple"><person-group><name name-style="western"><surname>Cobos</surname><given-names>A</given-names></name></person-group> (<year>1949</year>) <article-title>Datos para el Catálogo de los Coleópteros de España. Coleópteros de los alrededores de Málaga.</article-title><source>Boletín de la Real Sociedad española de Historia Natural</source><volume>47</volume>: <fpage>563</fpage>–<lpage>609</lpage>.</mixed-citation></ref><ref id="B47"><mixed-citation xmlns:xlink="http://www.w3.org/1999/xlink" xlink:type="simple"><person-group><name name-style="western"><surname>Español</surname><given-names>F</given-names></name></person-group> (<year>1960</year>) <article-title>Expedición entomológica J. Mateu, A. Cobos y F. Español a la Sierra de Cazorla. Col. Tenebriónidos.</article-title><source>Publicaciones del Instituto de Biología Aplicada</source><volume>31</volume>: <fpage>17</fpage>–<lpage>32</lpage>.</mixed-citation></ref><ref id="B106"><mixed-citation xmlns:xlink="http://www.w3.org/1999/xlink" xlink:type="simple"><person-group><name name-style="western"><surname>Molino Olmedo</surname><given-names>F</given-names></name></person-group> (<year>1996</year>) Los Coleópteros saproxílicos de Andalucía. Tesis doctoral. Departamento de Biología Animal y Ecología. Universidad de Granada. Granada, 381 pp.</mixed-citation></ref><ref id="B72"><mixed-citation xmlns:xlink="http://www.w3.org/1999/xlink" xlink:type="simple"><person-group><name name-style="western"><surname>Ibáñez Orrico</surname><given-names>MA</given-names></name></person-group> (<year>2002</year>) <article-title>Algunos coleópteros de la Sierra de Malacara (Valencia).</article-title><source>Boletín de la Sociedad Entomológica Aragonesa</source><volume>30</volume>: <fpage>182</fpage>–<lpage>187</lpage>.</mixed-citation></ref><ref id="B126"><mixed-citation xmlns:xlink="http://www.w3.org/1999/xlink" xlink:type="simple"><person-group><name name-style="western"><surname>Pérez</surname><given-names>T</given-names></name><name name-style="western"><surname>López-Colón</surname><given-names>JI</given-names></name></person-group> (<year>2010</year>) <article-title><italic><tp:taxon-name><tp:taxon-name-part taxon-name-part-type="genus">Misolampus</tp:taxon-name-part> <tp:taxon-name-part taxon-name-part-type="species">subglaber</tp:taxon-name-part></tp:taxon-name></italic> Rosenhauer, 1856 (<tp:taxon-name><tp:taxon-name-part taxon-name-part-type="order">Coleoptera</tp:taxon-name-part></tp:taxon-name>, <tp:taxon-name><tp:taxon-name-part taxon-name-part-type="family">Tenebrionidae</tp:taxon-name-part></tp:taxon-name>) capturado en una cavidad de Jaén (Andalucía).</article-title><source>Arquivos Entomolóxicos</source><volume>4</volume>: <fpage>39</fpage>–<lpage>41</lpage>.</mixed-citation></ref><ref id="B90"><mixed-citation xmlns:xlink="http://www.w3.org/1999/xlink" xlink:type="simple"><person-group><name name-style="western"><surname>López-Pérez</surname><given-names>JJ</given-names></name></person-group> (<year>2014a</year>) <article-title>Corología del género <italic><tp:taxon-name><tp:taxon-name-part taxon-name-part-type="genus">Misolampus</tp:taxon-name-part></tp:taxon-name></italic> Latreille, 1807. (Col. <tp:taxon-name><tp:taxon-name-part taxon-name-part-type="family">Tenebrionidae</tp:taxon-name-part></tp:taxon-name>, <tp:taxon-name><tp:taxon-name-part taxon-name-part-type="subfamily">Tenebrioninae</tp:taxon-name-part></tp:taxon-name>) de la provincia de Huelva (S.O. de Andalucía, España).</article-title><source>Arquivos Entomolóxicos</source><volume>10</volume>: <fpage>229</fpage>–<lpage>234</lpage>.</mixed-citation></ref><ref id="B64"><mixed-citation xmlns:xlink="http://www.w3.org/1999/xlink" xlink:type="simple"><person-group><name name-style="western"><surname>Grimm</surname><given-names>R</given-names></name><name name-style="western"><surname>Aistleitner</surname><given-names>E</given-names></name></person-group> (<year>2009</year>) Fragmenta entomofaunistica XVI 1 Schwarzkäfer von der Iberischen Halbinsel (<tp:taxon-name><tp:taxon-name-part taxon-name-part-type="order">Coleoptera</tp:taxon-name-part></tp:taxon-name>, <tp:taxon-name><tp:taxon-name-part taxon-name-part-type="family">Tenebrionidae</tp:taxon-name-part></tp:taxon-name>). Nachrichtenblatt der Bayerischen Entomologen 58(3/4): 66–77.</mixed-citation></ref><ref id="B19"><mixed-citation xmlns:xlink="http://www.w3.org/1999/xlink" xlink:type="simple"><person-group><name name-style="western"><surname>Bujalance De Miguel</surname><given-names>JL</given-names></name></person-group> (<year>2015</year>) <source>Estudio taxonómico y ecológico de los <tp:taxon-name><tp:taxon-name-part taxon-name-part-type="family">Tenebrionidae</tp:taxon-name-part></tp:taxon-name> (coleoptera) del suroeste de la península ibérica: “El caso del rio Guadiamar y de Doñana”. Doctoral dissertation.</source><publisher-name>Universidad De Córdoba</publisher-name>, <publisher-loc>Facultad de Ciencias, Departamento de Zoología. Córdoba</publisher-loc>, <size units="page">180 pp</size>.</mixed-citation></ref><ref id="B155"><mixed-citation xmlns:xlink="http://www.w3.org/1999/xlink" xlink:type="simple"><person-group><name name-style="western"><surname>Sanz de Galdeano</surname><given-names>C</given-names></name></person-group> (<year>1997</year>) <source>La zona interna bético-rifeña.</source><publisher-name>Colección Monográfica Tierras del Sur</publisher-name>, <publisher-loc>Universidad de Granada, Granada</publisher-loc>, <size units="page">316 pp</size>.</mixed-citation></ref><ref id="B172"><mixed-citation xmlns:xlink="http://www.w3.org/1999/xlink" xlink:type="simple"><person-group><name name-style="western"><surname>Vera</surname><given-names>JA</given-names></name></person-group> (<year>2004</year>) <source>Geología de España.</source><publisher-name>Sociedad Geológica de España-Instituto Geológico y Minero de España</publisher-name>, <publisher-loc>Madrid</publisher-loc>, <size units="page">890 pp</size>. [2 maps]</mixed-citation></ref><ref id="B116"><mixed-citation xmlns:xlink="http://www.w3.org/1999/xlink" xlink:type="simple"><person-group><name name-style="western"><surname>Oliveira</surname><given-names>JT</given-names></name><name name-style="western"><surname>Quesada</surname><given-names>C</given-names></name></person-group> (<year>2019a</year>) The Geology of Iberia: A Geodynamic Approach: Volume2: The Variscan Cycle. Springer International Publishing, 542 pp. <ext-link xlink:type="simple" ext-link-type="doi" xlink:href="10.1007/978-3-030-10519-8">https://doi.org/10.1007/978-3-030-10519-8</ext-link></mixed-citation></ref><ref id="B117"><mixed-citation xmlns:xlink="http://www.w3.org/1999/xlink" xlink:type="simple"><person-group><name name-style="western"><surname>Oliveira</surname><given-names>JT</given-names></name><name name-style="western"><surname>Quesada</surname><given-names>C</given-names></name></person-group> (<year>2019b</year>) The Geology of Iberia: A Geodynamic Approach: Volume 3: The Alpine Cycle. Springer International Publishing, 566 pp. <ext-link xlink:type="simple" ext-link-type="doi" xlink:href="10.1007/978-3-030-11295-0">https://doi.org/10.1007/978-3-030-11295-0</ext-link></mixed-citation></ref><ref id="B139"><mixed-citation xmlns:xlink="http://www.w3.org/1999/xlink" xlink:type="simple"><person-group><name name-style="western"><surname>Rivas-Martínez</surname><given-names>S</given-names></name></person-group> (<year>1987</year>) <source>Memoria del mapa de las series de vegetación de España 1:400 000.</source><publisher-name>ICONA</publisher-name>, <publisher-loc>Madrid</publisher-loc>, <size units="page">268 pp</size>.</mixed-citation></ref><ref id="B142"><mixed-citation xmlns:xlink="http://www.w3.org/1999/xlink" xlink:type="simple"><person-group><name name-style="western"><surname>Rivas-Martínez</surname><given-names>S</given-names></name><name name-style="western"><surname>Díaz</surname><given-names>TE</given-names></name><name name-style="western"><surname>Fernández-González</surname><given-names>F</given-names></name><name name-style="western"><surname>Izco</surname><given-names>J</given-names></name><name name-style="western"><surname>Loidi</surname><given-names>J</given-names></name><name name-style="western"><surname>Lousa</surname><given-names>M</given-names></name><name name-style="western"><surname>Penas</surname><given-names>A</given-names></name></person-group> (<year>2002</year>) <article-title>Vascular plant communities of Spain and Portugal. Addenda to the syntaxonomical checklist of 2001. Part I.</article-title><source>Itinera Geobotanica</source><volume>15</volume>: <fpage>5</fpage>–<lpage>432</lpage>.</mixed-citation></ref><ref id="B167"><mixed-citation xmlns:xlink="http://www.w3.org/1999/xlink" xlink:type="simple"><person-group><name name-style="western"><surname>Valle</surname><given-names>F</given-names></name></person-group> (<year>2003</year>) <source>Mapa de Series de Vegetación de Andalucía. Ed. Rueda S.</source><publisher-name>L.</publisher-name>, <publisher-loc>Madrid</publisher-loc>, <size units="page">131 pp</size>. [1 map]</mixed-citation></ref><ref id="B140"><mixed-citation xmlns:xlink="http://www.w3.org/1999/xlink" xlink:type="simple"><person-group><name name-style="western"><surname>Rivas-Martínez</surname><given-names>S</given-names></name></person-group> (<year>2007</year>) <article-title>Mapa de series, geoseries y geopermaseries de vegetación de España [Memoria del Mapa de Vegetación Potencial de España. Parte I].</article-title><source>Itinera Geobotánica</source><volume>17</volume>(<issue>1</issue>): <fpage>1</fpage>–<lpage>436</lpage>.</mixed-citation></ref><ref id="B125"><mixed-citation xmlns:xlink="http://www.w3.org/1999/xlink" xlink:type="simple"><person-group><name name-style="western"><surname>Peinado Lorca</surname><given-names>M</given-names></name><name name-style="western"><surname>Martínez-Parras</surname><given-names>JM</given-names></name></person-group> (<year>1987</year>) <article-title>Castilla-La Mancha.</article-title> In: <person-group><name name-style="western"><surname>Peinado Lorca</surname><given-names>M</given-names></name><name name-style="western"><surname>Rivas-Martínez</surname><given-names>S</given-names></name></person-group> (<role>Eds</role>) <issue-title>La vegetación de España.</issue-title><source>Servicio de Publicaciones, Universidad de Alcalá de Henares, San Fernando de Henares (Madrid)</source>, <fpage>163</fpage>–<lpage>196</lpage>.</mixed-citation></ref><ref id="B84"><mixed-citation xmlns:xlink="http://www.w3.org/1999/xlink" xlink:type="simple"><person-group><name name-style="western"><surname>Laguna</surname><given-names>E</given-names></name></person-group> (<year>1997</year>) <source>Vegetación y flora de la Umbría del Fresnal (Sierra de Malacara, Hoya de Buñol-Chiva).</source><publisher-name>Instituto de Estudios Comarcales Hoya de Buñol-Chiva</publisher-name>, <publisher-loc>Buñol</publisher-loc>, <size units="page">141 pp</size>.</mixed-citation></ref><ref id="B31"><mixed-citation xmlns:xlink="http://www.w3.org/1999/xlink" xlink:type="simple"><person-group><name name-style="western"><surname>Costa Tenorio</surname><given-names>M</given-names></name><name name-style="western"><surname>Morla Juaristi</surname><given-names>C</given-names></name><name name-style="western"><surname>Saínz Ollero</surname><given-names>H</given-names></name></person-group> (<year>2005</year>) <source>Los bosques ibéricos. Una interpretación geobotánica. 4<sup>a</sup> Ed. Revisada. Ed.</source><publisher-name>Planeta</publisher-name>, <publisher-loc>Barcelona</publisher-loc>, <size units="page">597 pp</size>.</mixed-citation></ref></ref-list></tp:taxon-treatment>
